# Supplementary material for: Transcriptome survey of Patagonian southern beech Nothofagus nervosa (= N. Alpina): assembly, annotation and molecular marker discovery
Source: BMC Genomics. 2012 Jul 2;13:291. doi: 10.1186/1471-2164-13-291 (PMC3483168; doi:10.1186/1471-2164-13-291)
Supplement: Additional file 1 — KEGG Pathway maps. This table provides information on the enzymes putatively encoded by the RNA sequences, based on homology prediction and their associated pathways. This includes KEGG maps, enzyme names, and sequences ID. [file 1471-2164-13-291-S1.xls]

## Sheet: resultados kegg
Additional file 1: KEGG pathways map
This table provides information on the enzymes putatively encoded by the RNA sequences, based on homology prediction and their associated pathways. This includes KEGG maps, enzyme names, and sequences ID.
Pathway	KEGG map	Enzyme	Ezyme ID	NrSeqs	Seqs
Alanine, aspartate and glutamate metabolism	map00250	4-aminobutyrate transaminase	ec:2.6.1.19	1	isotig01013
		alanine-oxo-acid transaminase	ec:2.6.1.12	3	GR7D2IN01EW0VF, GR7D2IN02GZL8U, GR7D2IN02FU8GO
Amino sugar and nucleotide sugar metabolism	map00520	UTP-monosaccharide-1-phosphate uridylyltransferase	ec:2.7.7.64	3	isotig02339, GR7D2IN02F5J0E, GR7D2IN01DTQJK
		hexokinase	ec:2.7.1.1	5	isotig02854, GR7D2IN01BDZVJ, GR7D2IN01DTRIE, GR7D2IN01EK951, GR7D2IN01CJJRL
Ascorbate and aldarate metabolism	map00053	glucuronosyltransferase	ec:2.4.1.17	1	GR7D2IN01DD2AC
beta-Alanine metabolism	map00410	acyl-CoA dehydrogenase	ec:1.3.99.3	2	isotig00138, isotig00140
		aldehyde dehydrogenase [NAD(P)+]	ec:1.2.1.5	11	isotig02105, isotig00212, isotig00213, isotig02882, isotig00582, isotig00799, GR7D2IN02GAV6W, GR7D2IN01DXCAA, GR7D2IN02G2OPP, GR7D2IN01CQGXX, GR7D2IN01B82PW
		4-aminobutyrate transaminase	ec:2.6.1.19	1	isotig01013
Biosynthesis of alkaloids derived from histidine and purine	map01065	phosphoglycerate mutase	ec:5.4.2.1	1	GR7D2IN02JXG69
		hexokinase	ec:2.7.1.1	5	isotig02854, GR7D2IN01BDZVJ, GR7D2IN01DTRIE, GR7D2IN01EK951, GR7D2IN01CJJRL
Biosynthesis of alkaloids derived from ornithine, lysine and nicotinic acid	map01064	phosphoglycerate mutase	ec:5.4.2.1	1	GR7D2IN02JXG69
		hexokinase	ec:2.7.1.1	5	isotig02854, GR7D2IN01BDZVJ, GR7D2IN01DTRIE, GR7D2IN01EK951, GR7D2IN01CJJRL
Biosynthesis of alkaloids derived from shikimate pathway	map01063	phosphoglycerate mutase	ec:5.4.2.1	1	GR7D2IN02JXG69
		hexokinase	ec:2.7.1.1	5	isotig02854, GR7D2IN01BDZVJ, GR7D2IN01DTRIE, GR7D2IN01EK951, GR7D2IN01CJJRL
Biosynthesis of alkaloids derived from terpenoid and polyketide	map01066	geranylgeranyl diphosphate synthase	ec:2.5.1.29	1	GR7D2IN01BI8XD
		phosphoglycerate mutase	ec:5.4.2.1	1	GR7D2IN02JXG69
		hexokinase	ec:2.7.1.1	5	isotig02854, GR7D2IN01BDZVJ, GR7D2IN01DTRIE, GR7D2IN01EK951, GR7D2IN01CJJRL
		(2E,6E)-farnesyl diphosphate synthase	ec:2.5.1.10	2	isotig02718, GR7D2IN01E1A9L
Biosynthesis of phenylpropanoids	map01066	succinate dehydrogenase	ec:1.3.99.1	1	GR7D2IN01CD99L
		peroxidase	ec:1.11.1.7	14	isotig01178, isotig01465, isotig01831, isotig02519, isotig00254, isotig00557, GR7D2IN01EQVA2, GR7D2IN01C8GDW, GR7D2IN01B7N48, GR7D2IN02F6JHO, GR7D2IN02ILKGE, GR7D2IN02G93QW, GR7D2IN02GVF3Q, GR7D2IN01BP5CJ
		phosphoglycerate mutase	ec:5.4.2.1	1	GR7D2IN02JXG69
		hexokinase	ec:2.7.1.1	5	isotig02854, GR7D2IN01BDZVJ, GR7D2IN01DTRIE, GR7D2IN01EK951, GR7D2IN01CJJRL
Biosynthesis of plant hormones	map01070	geranylgeranyl diphosphate synthase	ec:2.5.1.29	1	GR7D2IN01BI8XD
		phosphoglycerate mutase	ec:5.4.2.1	1	GR7D2IN02JXG69
		hexokinase	ec:2.7.1.1	5	isotig02854, GR7D2IN01BDZVJ, GR7D2IN01DTRIE, GR7D2IN01EK951, GR7D2IN01CJJRL
		(2E,6E)-farnesyl diphosphate synthase	ec:2.5.1.10	2	isotig02718, GR7D2IN01E1A9L
Biosynthesis of secondary metabolites	map01110	alcohol dehydrogenase	ec:1.1.1.1	1	GR7D2IN02GW2N8
		acyl-CoA dehydrogenase	ec:1.3.99.3	2	isotig00138, isotig00140
		succinate dehydrogenase	ec:1.3.99.1	1	GR7D2IN01CD99L
		peroxidase	ec:1.11.1.7	14	isotig01178, isotig01465, isotig01831, isotig02519, isotig00254, isotig00557, GR7D2IN01EQVA2, GR7D2IN01C8GDW, GR7D2IN01B7N48, GR7D2IN02F6JHO, GR7D2IN02ILKGE, GR7D2IN02G93QW, GR7D2IN02GVF3Q, GR7D2IN01BP5CJ
		geranylgeranyl diphosphate synthase	ec:2.5.1.29	1	GR7D2IN01BI8XD
		beta-glucosidase	ec:3.2.1.21	4	isotig00602, isotig00748, GR7D2IN01ECZCV, GR7D2IN02IC3YJ
		carboxylesterase	ec:3.1.1.1	27	isotig01249, GR7D2IN01D662C, GR7D2IN01C1B90, GR7D2IN01D2EE6, GR7D2IN01BS9ZE, GR7D2IN01BLE7Q, GR7D2IN01EEJM3, GR7D2IN02HGYSG, GR7D2IN01EVU5Q, GR7D2IN02H780O, GR7D2IN02HTIJ0, GR7D2IN02G6LDE, GR7D2IN02JPB9U, GR7D2IN02GS4IR, GR7D2IN02ICW6X, GR7D2IN02IA020, GR7D2IN02HEDP8, GR7D2IN02IDV24, GR7D2IN02FNN7S, GR7D2IN02JB29Y, GR7D2IN01D4IPJ, GR7D2IN02IK1Q2, GR7D2IN02GIU67, GR7D2IN02FL2QR, GR7D2IN01DY1L4, GR…
		phosphoglycerate mutase	ec:5.4.2.1	1	GR7D2IN02JXG69
		hexokinase	ec:2.7.1.1	5	isotig02854, GR7D2IN01BDZVJ, GR7D2IN01DTRIE, GR7D2IN01EK951, GR7D2IN01CJJRL
		(2E,6E)-farnesyl diphosphate synthase	ec:2.5.1.10	2	isotig02718, GR7D2IN01E1A9L
Biosynthesis of terpenoids and steroids	map01062	geranylgeranyl diphosphate synthase	ec:2.5.1.29	1	GR7D2IN01BI8XD
		phosphoglycerate mutase	ec:5.4.2.1	1	GR7D2IN02JXG69
		hexokinase	ec:2.7.1.1	5	isotig02854, GR7D2IN01BDZVJ, GR7D2IN01DTRIE, GR7D2IN01EK951, GR7D2IN01CJJRL
		(2E,6E)-farnesyl diphosphate synthase	ec:2.5.1.10	2	isotig02718, GR7D2IN01E1A9L
Butanoate metabolism	map00650	succinate dehydrogenase	ec:1.3.99.1	1	GR7D2IN01CD99L
		4-aminobutyrate transaminase	ec:2.6.1.19	1	isotig01013
Butirosin and neomycin biosynthesis	map00524	hexokinase	ec:2.7.1.1	5	isotig02854, GR7D2IN01BDZVJ, GR7D2IN01DTRIE, GR7D2IN01EK951, GR7D2IN01CJJRL
Carbon fixation pathways in prokaryotes	map00720	succinate dehydrogenase	ec:1.3.99.1	1	GR7D2IN01CD99L
Chloroalkane and chloroalkene degradation	map00625	alcohol dehydrogenase	ec:1.1.1.1	1	GR7D2IN02GW2N8
Citrate cycle (TCA cycle)	map00020	succinate dehydrogenase	ec:1.3.99.1	1	GR7D2IN01CD99L
Cyanoamino acid metabolism	map00460	beta-glucosidase	ec:3.2.1.21	4	isotig00602, isotig00748, GR7D2IN01ECZCV, GR7D2IN02IC3YJ
Cysteine and methionine metabolism	map00270	amino-acid racemase	ec:5.1.1.10	1	GR7D2IN02F3ZOQ
D-Arginine and D-ornithine metabolism	map00472	amino-acid racemase	ec:5.1.1.10	1	GR7D2IN02F3ZOQ
D-Glutamine and D-glutamate metabolism	map00471	amino-acid racemase	ec:5.1.1.10	1	GR7D2IN02F3ZOQ
Drug metabolism - cytochrome P450	map00982	alcohol dehydrogenase	ec:1.1.1.1	1	GR7D2IN02GW2N8
		glucuronosyltransferase	ec:2.4.1.17	1	GR7D2IN01DD2AC
		aldehyde dehydrogenase [NAD(P)+]	ec:1.2.1.5	11	isotig02105, isotig00212, isotig00213, isotig02882, isotig00582, isotig00799, GR7D2IN02GAV6W, GR7D2IN01DXCAA, GR7D2IN02G2OPP, GR7D2IN01CQGXX, GR7D2IN01B82PW
Drug metabolism - other enzymes	map00983	glucuronosyltransferase	ec:2.4.1.17	1	GR7D2IN01DD2AC
		carboxylesterase	ec:3.1.1.1	27	isotig01249, GR7D2IN01D662C, GR7D2IN01C1B90, GR7D2IN01D2EE6, GR7D2IN01BS9ZE, GR7D2IN01BLE7Q, GR7D2IN01EEJM3, GR7D2IN02HGYSG, GR7D2IN01EVU5Q, GR7D2IN02H780O, GR7D2IN02HTIJ0, GR7D2IN02G6LDE, GR7D2IN02JPB9U, GR7D2IN02GS4IR, GR7D2IN02ICW6X, GR7D2IN02IA020, GR7D2IN02HEDP8, GR7D2IN02IDV24, GR7D2IN02FNN7S, GR7D2IN02JB29Y, GR7D2IN01D4IPJ, GR7D2IN02IK1Q2, GR7D2IN02GIU67, GR7D2IN02FL2QR, GR7D2IN01DY1L4, GR…
Fatty acid biosynthesis	map00061	fatty-acid synthase	ec:2.3.1.85	4	GR7D2IN01D7SHR, GR7D2IN01BRKW9, GR7D2IN01A0O0Z, GR7D2IN02JOJAE
Fatty acid metabolism	map00071	alcohol dehydrogenase	ec:1.1.1.1	1	GR7D2IN02GW2N8
		acyl-CoA dehydrogenase	ec:1.3.99.3	2	isotig00138, isotig00140
Fructose and mannose metabolism	map00051	ADP-sugar diphosphatase	ec:3.6.1.21	2	isotig00607, GR7D2IN02G66T7
		hexokinase	ec:2.7.1.1	5	isotig02854, GR7D2IN01BDZVJ, GR7D2IN01DTRIE, GR7D2IN01EK951, GR7D2IN01CJJRL
Galactose metabolism	map00052	hexokinase	ec:2.7.1.1	5	isotig02854, GR7D2IN01BDZVJ, GR7D2IN01DTRIE, GR7D2IN01EK951, GR7D2IN01CJJRL
Glycine, serine and threonine metabolism	map00260	alcohol dehydrogenase	ec:1.1.1.1	1	GR7D2IN02GW2N8
		amino-acid racemase	ec:5.1.1.10	1	GR7D2IN02F3ZOQ
Glycolysis / Gluconeogenesis	map00010	alcohol dehydrogenase	ec:1.1.1.1	1	GR7D2IN02GW2N8
		phosphoglycerate mutase	ec:5.4.2.1	1	GR7D2IN02JXG69
		hexokinase	ec:2.7.1.1	5	isotig02854, GR7D2IN01BDZVJ, GR7D2IN01DTRIE, GR7D2IN01EK951, GR7D2IN01CJJRL
		aldehyde dehydrogenase [NAD(P)+]	ec:1.2.1.5	11	isotig02105, isotig00212, isotig00213, isotig02882, isotig00582, isotig00799, GR7D2IN02GAV6W, GR7D2IN01DXCAA, GR7D2IN02G2OPP, GR7D2IN01CQGXX, GR7D2IN01B82PW
Glyoxylate and dicarboxylate metabolism	map00630	(S)-2-hydroxy-acid oxidase	ec:1.1.3.15	2	isotig01131, GR7D2IN02IQD0S
Histidine metabolism	map00340	aldehyde dehydrogenase [NAD(P)+]	ec:1.2.1.5	11	isotig02105, isotig00212, isotig00213, isotig02882, isotig00582, isotig00799, GR7D2IN02GAV6W, GR7D2IN01DXCAA, GR7D2IN02G2OPP, GR7D2IN01CQGXX, GR7D2IN01B82PW
Lysine degradation	map00310	lysine N-acetyltransferase	ec:2.3.1.32	8	isotig01187, isotig01230, isotig02006, isotig00650, GR7D2IN02GBG7I, GR7D2IN01CBSJI, GR7D2IN02ITH10, GR7D2IN02F01OW
		histone-lysine N-methyltransferase	ec:2.1.1.43	3	GR7D2IN01DF3FO, GR7D2IN02FUUY9, GR7D2IN01BLDFJ
Metabolic pathways	map01100	alcohol dehydrogenase	ec:1.1.1.1	1	GR7D2IN02GW2N8
		acyl-CoA dehydrogenase	ec:1.3.99.3	2	isotig00138, isotig00140
		succinate dehydrogenase	ec:1.3.99.1	1	GR7D2IN01CD99L
		fatty-acid synthase	ec:2.3.1.85	4	GR7D2IN01D7SHR, GR7D2IN01BRKW9, GR7D2IN01A0O0Z, GR7D2IN02JOJAE
		peroxidase	ec:1.11.1.7	14	isotig01178, isotig01465, isotig01831, isotig02519, isotig00254, isotig00557, GR7D2IN01EQVA2, GR7D2IN01C8GDW, GR7D2IN01B7N48, GR7D2IN02F6JHO, GR7D2IN02ILKGE, GR7D2IN02G93QW, GR7D2IN02GVF3Q, GR7D2IN01BP5CJ
		nucleoside-triphosphatase	ec:3.6.1.15	405	isotig01033, isotig01043, isotig01059, isotig01083, isotig01205, isotig01272, isotig01295, isotig01301, isotig01324, isotig01338, isotig01348, isotig01406, isotig01410, isotig01433, isotig01436, isotig01447, isotig01532, isotig01589, isotig01597, isotig01612, isotig01666, isotig01706, isotig01722, isotig01724, isotig01755, isotig01764, isotig01804, isotig01868, isotig01873, isotig00176, isotig001…
		amino-acid racemase	ec:5.1.1.10	1	GR7D2IN02F3ZOQ
		DNA-directed RNA polymerase	ec:2.7.7.6	2	GR7D2IN02G5H5O, GR7D2IN02HT3DO
		geranylgeranyl diphosphate synthase	ec:2.5.1.29	1	GR7D2IN01BI8XD
		glucuronosyltransferase	ec:2.4.1.17	1	GR7D2IN01DD2AC
		carboxylesterase	ec:3.1.1.1	27	isotig01249, GR7D2IN01D662C, GR7D2IN01C1B90, GR7D2IN01D2EE6, GR7D2IN01BS9ZE, GR7D2IN01BLE7Q, GR7D2IN01EEJM3, GR7D2IN02HGYSG, GR7D2IN01EVU5Q, GR7D2IN02H780O, GR7D2IN02HTIJ0, GR7D2IN02G6LDE, GR7D2IN02JPB9U, GR7D2IN02GS4IR, GR7D2IN02ICW6X, GR7D2IN02IA020, GR7D2IN02HEDP8, GR7D2IN02IDV24, GR7D2IN02FNN7S, GR7D2IN02JB29Y, GR7D2IN01D4IPJ, GR7D2IN02IK1Q2, GR7D2IN02GIU67, GR7D2IN02FL2QR, GR7D2IN01DY1L4, GR…
		phosphoglycerate mutase	ec:5.4.2.1	1	GR7D2IN02JXG69
		(S)-2-hydroxy-acid oxidase	ec:1.1.3.15	2	isotig01131, GR7D2IN02IQD0S
		hexokinase	ec:2.7.1.1	5	isotig02854, GR7D2IN01BDZVJ, GR7D2IN01DTRIE, GR7D2IN01EK951, GR7D2IN01CJJRL
		adenosine deaminase	ec:3.5.4.4	2	GR7D2IN02FXU28, GR7D2IN02IZ5FF
		aldehyde dehydrogenase [NAD(P)+]	ec:1.2.1.5	11	isotig02105, isotig00212, isotig00213, isotig02882, isotig00582, isotig00799, GR7D2IN02GAV6W, GR7D2IN01DXCAA, GR7D2IN02G2OPP, GR7D2IN01CQGXX, GR7D2IN01B82PW
		(2E,6E)-farnesyl diphosphate synthase	ec:2.5.1.10	2	isotig02718, GR7D2IN01E1A9L
		4-aminobutyrate transaminase	ec:2.6.1.19	1	isotig01013
		alanine---oxo-acid transaminase	ec:2.6.1.12	3	GR7D2IN01EW0VF, GR7D2IN02GZL8U, GR7D2IN02FU8GO
Metabolism of xenobiotics by cytochrome P450	map00980	alcohol dehydrogenase	ec:1.1.1.1	1	GR7D2IN02GW2N8
		glucuronosyltransferase	ec:2.4.1.17	1	GR7D2IN01DD2AC
		aldehyde dehydrogenase [NAD(P)+]	ec:1.2.1.5	11	isotig02105, isotig00212, isotig00213, isotig02882, isotig00582, isotig00799, GR7D2IN02GAV6W, GR7D2IN01DXCAA, GR7D2IN02G2OPP, GR7D2IN01CQGXX, GR7D2IN01B82PW
Methane metabolism	map00680	peroxidase	ec:1.11.1.7	14	isotig01178, isotig01465, isotig01831, isotig02519, isotig00254, isotig00557, GR7D2IN01EQVA2, GR7D2IN01C8GDW, GR7D2IN01B7N48, GR7D2IN02F6JHO, GR7D2IN02ILKGE, GR7D2IN02G93QW, GR7D2IN02GVF3Q, GR7D2IN01BP5CJ
		phosphoglycerate mutase	ec:5.4.2.1	1	GR7D2IN02JXG69
Microbial metabolism in diverse environments	map01120	alcohol dehydrogenase	ec:1.1.1.1	1	GR7D2IN02GW2N8
		succinate dehydrogenase	ec:1.3.99.1	1	GR7D2IN01CD99L
		peroxidase	ec:1.11.1.7	14	isotig01178, isotig01465, isotig01831, isotig02519, isotig00254, isotig00557, GR7D2IN01EQVA2, GR7D2IN01C8GDW, GR7D2IN01B7N48, GR7D2IN02F6JHO, GR7D2IN02ILKGE, GR7D2IN02G93QW, GR7D2IN02GVF3Q, GR7D2IN01BP5CJ
		phosphoglycerate mutase	ec:5.4.2.1	1	GR7D2IN02JXG69
		(S)-2-hydroxy-acid oxidase	ec:1.1.3.15	2	isotig01131, GR7D2IN02IQD0S
		hexokinase	ec:2.7.1.1	5	isotig02854, GR7D2IN01BDZVJ, GR7D2IN01DTRIE, GR7D2IN01EK951, GR7D2IN01CJJRL
		aldehyde dehydrogenase [NAD(P)+]	ec:1.2.1.5	11	isotig02105, isotig00212, isotig00213, isotig02882, isotig00582, isotig00799, GR7D2IN02GAV6W, GR7D2IN01DXCAA, GR7D2IN02G2OPP, GR7D2IN01CQGXX, GR7D2IN01B82PW
		nitrate reductase	ec:1.7.99.4	2	GR7D2IN02H6TP5, GR7D2IN01COL63
Naphthalene degradation	map00626	alcohol dehydrogenase	ec:1.1.1.1	1	GR7D2IN02GW2N8
Nitrogen metabolism	map00910	nitrate reductase	ec:1.7.99.4	2	GR7D2IN02H6TP5, GR7D2IN01COL63
Other types of O-glycan biosynthesis	map00514	glucuronosyltransferase	ec:2.4.1.17	1	GR7D2IN01DD2AC
Oxidative phosphorylation	map00190	succinate dehydrogenase	ec:1.3.99.1	1	GR7D2IN01CD99L
		NADH dehydrogenase (quinone)	ec:1.6.99.5	30	isotig01136, isotig01252, isotig01307, isotig01343, isotig01412, isotig01484, isotig00196, isotig00197, isotig02267, isotig02320, isotig02445, isotig00311, isotig00312, isotig00507, isotig00509, isotig00904, isotig00954, GR7D2IN01BBQZX, GR7D2IN01DWY36, GR7D2IN01CDQVC, GR7D2IN01BLPIJ, GR7D2IN01CBSJF, GR7D2IN02GCWEN, GR7D2IN02JBPTC, GR7D2IN02JG53E, GR7D2IN01AWZ9M, GR7D2IN02F2BT5, GR7D2IN02I9J00, GR…
Pentose and glucuronate interconversions	map00040	glucuronosyltransferase	ec:2.4.1.17	1	GR7D2IN01DD2AC
Phenylalanine metabolism	map00360	peroxidase	ec:1.11.1.7	14	isotig01178, isotig01465, isotig01831, isotig02519, isotig00254, isotig00557, GR7D2IN01EQVA2, GR7D2IN01C8GDW, GR7D2IN01B7N48, GR7D2IN02F6JHO, GR7D2IN02ILKGE, GR7D2IN02G93QW, GR7D2IN02GVF3Q, GR7D2IN01BP5CJ
		aldehyde dehydrogenase [NAD(P)+]	ec:1.2.1.5	11	isotig02105, isotig00212, isotig00213, isotig02882, isotig00582, isotig00799, GR7D2IN02GAV6W, GR7D2IN01DXCAA, GR7D2IN02G2OPP, GR7D2IN01CQGXX, GR7D2IN01B82PW
Phenylpropanoid biosynthesis	map00940	peroxidase	ec:1.11.1.7	14	isotig01178, isotig01465, isotig01831, isotig02519, isotig00254, isotig00557, GR7D2IN01EQVA2, GR7D2IN01C8GDW, GR7D2IN01B7N48, GR7D2IN02F6JHO, GR7D2IN02ILKGE, GR7D2IN02G93QW, GR7D2IN02GVF3Q, GR7D2IN01BP5CJ
		beta-glucosidase	ec:3.2.1.21	4	isotig00602, isotig00748, GR7D2IN01ECZCV, GR7D2IN02IC3YJ
Porphyrin and chlorophyll metabolism	map00860	glucuronosyltransferase	ec:2.4.1.17	1	GR7D2IN01DD2AC
Propanoate metabolism	map00640	acyl-CoA dehydrogenase	ec:1.3.99.3	2	isotig00138, isotig00140
		4-aminobutyrate transaminase	ec:2.6.1.19	1	isotig01013
Purine metabolism	map00230	ADP-sugar diphosphatase	ec:3.6.1.21	2	isotig00607, GR7D2IN02G66T7
		nucleoside-triphosphatase	ec:3.6.1.15	405	isotig01033, isotig01043, isotig01059, isotig01083, isotig01205, isotig01272, isotig01295, isotig01301, isotig01324, isotig01338, isotig01348, isotig01406, isotig01410, isotig01433, isotig01436, isotig01447, isotig01532, isotig01589, isotig01597, isotig01612, isotig01666, isotig01706, isotig01722, isotig01724, isotig01755, isotig01764, isotig01804, isotig01868, isotig01873, isotig00176, isotig001…
		DNA-directed RNA polymerase	ec:2.7.7.6	2	GR7D2IN02G5H5O, GR7D2IN02HT3DO
		adenosine deaminase	ec:3.5.4.4	2	GR7D2IN02FXU28, GR7D2IN02IZ5FF
Pyrimidine metabolism	map00240	DNA-directed RNA polymerase	ec:2.7.7.6	2	GR7D2IN02G5H5O, GR7D2IN02HT3DO
Retinol metabolism	map00830	alcohol dehydrogenase	ec:1.1.1.1	1	GR7D2IN02GW2N8
		glucuronosyltransferase	ec:2.4.1.17	1	GR7D2IN01DD2AC
Starch and sucrose metabolism	map00500	ADP-sugar diphosphatase	ec:3.6.1.21	2	isotig00607, GR7D2IN02G66T7
		glucuronosyltransferase	ec:2.4.1.17	1	GR7D2IN01DD2AC
		beta-glucosidase	ec:3.2.1.21	4	isotig00602, isotig00748, GR7D2IN01ECZCV, GR7D2IN02IC3YJ
		hexokinase	ec:2.7.1.1	5	isotig02854, GR7D2IN01BDZVJ, GR7D2IN01DTRIE, GR7D2IN01EK951, GR7D2IN01CJJRL
Steroid hormone biosynthesis	map00140	glucuronosyltransferase	ec:2.4.1.17	1	GR7D2IN01DD2AC
Streptomycin biosynthesis	map00521	hexokinase	ec:2.7.1.1	5	isotig02854, GR7D2IN01BDZVJ, GR7D2IN01DTRIE, GR7D2IN01EK951, GR7D2IN01CJJRL
T cell receptor signaling pathway	map04660	phosphoprotein phosphatase	ec:3.1.3.16	115	isotig01121, isotig01298, isotig01315, isotig01340, isotig01561, isotig02196, isotig02223, isotig02638, isotig00275, isotig00276, isotig00354, isotig00355, isotig00374, isotig00375, isotig00026, isotig00887, isotig00912, GR7D2IN01CNIAL, GR7D2IN01AUW3Y, GR7D2IN01C0ZHP, GR7D2IN01CQD5I, GR7D2IN01C1XHG, GR7D2IN01EGQ49, GR7D2IN01D7ZPV, GR7D2IN01BK5H1, GR7D2IN01AWKLC, GR7D2IN01CLUTZ, GR7D2IN01EYCCB, GR…
Terpenoid backbone biosynthesis	map00900	geranylgeranyl diphosphate synthase	ec:2.5.1.29	1	GR7D2IN01BI8XD
		(2E,6E)-farnesyl diphosphate synthase	ec:2.5.1.10	2	isotig02718, GR7D2IN01E1A9L
Thiamine metabolism	map00730	nucleoside-triphosphatase	ec:3.6.1.15	405	isotig01033, isotig01043, isotig01059, isotig01083, isotig01205, isotig01272, isotig01295, isotig01301, isotig01324, isotig01338, isotig01348, isotig01406, isotig01410, isotig01433, isotig01436, isotig01447, isotig01532, isotig01589, isotig01597, isotig01612, isotig01666, isotig01706, isotig01722, isotig01724, isotig01755, isotig01764, isotig01804, isotig01868, isotig01873, isotig00176, isotig001…
Toluene degradation	map00623	succinate dehydrogenase	ec:1.3.99.1	1	GR7D2IN01CD99L
Tropane, piperidine and pyridine alkaloid biosynthesis	map00960	carboxylesterase	ec:3.1.1.1	27	isotig01249, GR7D2IN01D662C, GR7D2IN01C1B90, GR7D2IN01D2EE6, GR7D2IN01BS9ZE, GR7D2IN01BLE7Q, GR7D2IN01EEJM3, GR7D2IN02HGYSG, GR7D2IN01EVU5Q, GR7D2IN02H780O, GR7D2IN02HTIJ0, GR7D2IN02G6LDE, GR7D2IN02JPB9U, GR7D2IN02GS4IR, GR7D2IN02ICW6X, GR7D2IN02IA020, GR7D2IN02HEDP8, GR7D2IN02IDV24, GR7D2IN02FNN7S, GR7D2IN02JB29Y, GR7D2IN01D4IPJ, GR7D2IN02IK1Q2, GR7D2IN02GIU67, GR7D2IN02FL2QR, GR7D2IN01DY1L4, GR…
Tyrosine metabolism	map00350	alcohol dehydrogenase	ec:1.1.1.1	1	GR7D2IN02GW2N8
		aldehyde dehydrogenase [NAD(P)+]	ec:1.2.1.5	11	isotig02105, isotig00212, isotig00213, isotig02882, isotig00582, isotig00799, GR7D2IN02GAV6W, GR7D2IN01DXCAA, GR7D2IN02G2OPP, GR7D2IN01CQGXX, GR7D2IN01B82PW
Valine, leucine and isoleucine degradation	map00280	acyl-CoA dehydrogenase	ec:1.3.99.3	2	isotig00138, isotig00140
