# Supplementary material for: Transcriptome survey of Patagonian southern beech Nothofagus nervosa (= N. Alpina): assembly, annotation and molecular marker discovery
Source: BMC Genomics. 2012 Jul 2;13:291. doi: 10.1186/1471-2164-13-291 (PMC3483168; doi:10.1186/1471-2164-13-291)
Supplement: Additional file 2 — In silicoSSRs derived fromNothofagusleaf transcriptome (24,886 unigenes). The data describe the 3,821 SSR: Included are unigenes names, marker ID, Sequence Length (bp), SSR description (# SSRs per seq, repeat length, motif, # Repeats, SSR position (start, stop)), ORF definition (start, stop, SSR in ORF), primers description (sequence of forward and reverse primers), expected product size (bp), similarity matches, E value, similarity mean, #GO, GO terms, Enzymes codes. [file 1471-2164-13-291-S2.xls]

## Sheet: Hoja1
Additional file 2 - In silico SSRs derived from Nothofagus leaf transcriptome
Included are unigenes names, marker ID, Sequence Lenght (bp)
SSR description: # SSRs per seq, repeat lenght, motif, # Repeats, SSR position (start, stop)
ORF definition (start, stop, SSR in ORF)
primers description: sequence of forward and reverse primers, expected product size (bp),
similarity matches, E value, similarity mean, #GO, GO terms, Enzimes codes
Name/ID	Marker ID	SeqLen	SSR						ORF			Primers
			# SSRs	# bp	Motif	# Repeats	Start	Stop	Start	Stop	INORF	Forward	Reverse	Product Size	Seq. Description	min. eValue	mean Similarity	#GO	GOs	Enzyme Codes
contig00173	contig00173a	2175	1	4	atga	3	1000	1011	1579	2175	N	GAGGGCGAATTTGGTATTTG	TGCACACAGCTTTCCCTATG	242	maturase k	1.35015e-125	85.0%	4	P:tRNA metabolic process; F:nucleic acid binding; P:mRNA processing; C:chloroplast	-
contig00867	contig00867a	2678	1	5	ataaa	3	1530	1544	2228	2545	N	ACATATCTCTCCGTGGCACC	CCGAGTTCCGAGTTTCACTG	296	ribosomal protein s18	1.94177e-28	89.1%	5	F:RNA binding; C:plastid; F:structural constituent of ribosome; C:ribosome; P:translation	-
GR7D2IN01A00D6	GR7D2IN01A00D6a	539	1	2	gt	5	41	50	222	305	N	AATGTTGGGGTCATTGGTTC	TGCTTCACCAGAACTCCACA	130	---NA---			0	-
GR7D2IN01A0269	GR7D2IN01A0269a	388	1	4	ggtg	3	178	189	165	254	Y	AGTATCAAACGCGCCAGAGT	CAGCTGACAACAGCCATCAT	167	---NA---			1	F:nucleotide binding
GR7D2IN01A0HEY	GR7D2IN01A0HEYa	204	2	2	ag	9	148	165	21	137	N	TAAAATGCCCCAAGCCATTA	GTGTGTGTGTGTGTGTGTGTG	171	---NA---			0	-
GR7D2IN01A0HEY	GR7D2IN01A0HEYb	204	2	2	ac	15	166	195	21	137	N				---NA---			0	-
GR7D2IN01A0HK4	GR7D2IN01A0HK4a	438	1	3	gaa	4	361	372	3	170	N	TCGATGGCATTGTTGGTAAA	CGCCATTGCTCTGATTTCTT	271	---NA---			0	-
GR7D2IN01A0JK7	GR7D2IN01A0JK7a	541	1	4	taaa	3	216	227	260	442	N	GACCTGTACGCATGAAACCC	CTTGGAGCTTTGCACATTGA	282	---NA---			0	-
GR7D2IN01A0SVQ	GR7D2IN01A0SVQa	142	2	2	gt	5	48	57	66	131	N				---NA---			0	-
GR7D2IN01A0SVQ	GR7D2IN01A0SVQb	142	2	2	gt	5	121	130	66	131	Y				---NA---			0	-
GR7D2IN01A0TXR	GR7D2IN01A0TXRa	537	1	3	cct	6	96	113	1	501	Y	CCCTCTTCTTCTTCCCCACT	TGCATTTGAAGCTGTTGGAG	186	unnamed protein product [Vitis vinifera]	2.50535e-26	81.4%	6	C:nuclear lumen; F:RNA binding; P:RNA processing; F:structural constituent of ribosome; C:ribosome; P:translation	-
GR7D2IN01A0YEP	GR7D2IN01A0YEPa	458	1	3	gat	4	442	453	55	357	N				ctp:phosphorylcholine cytidylyltransferase	3.87106e-37	93.0%	2	P:metabolic process; F:cytidylyltransferase activity	-
GR7D2IN01A0Z5T	GR7D2IN01A0Z5Ta	50	1	2	ag	14	22	49	0	0	N				---NA---			0	-
GR7D2IN01A1607	GR7D2IN01A1607a	528	1	3	ctt	4	424	435	181	468	Y	TTTCTGGGTACTACCGGCAC	CAAGGCAGAGTCGTTTGTGA	221	ribosomal protein s17	4.53431e-09	84.0%	5	C:plastid envelope; C:organellar small ribosomal subunit; C:plastid stroma; F:structural constituent of ribosome; P:translation	-
GR7D2IN01A1HU2	GR7D2IN01A1HU2a	489	1	3	tcc	4	204	215	3	389	Y	TTGCTGCTGGTTCTTCATTG	ATTCGGTCAGGTTGGATGAC	210	mt-a70 family expressed	1.75888e-59	90.7%	4	F:transferase activity, transferring one-carbon groups; P:one-carbon metabolic process; F:binding; P:cellular nitrogen compound metabolic process	-
GR7D2IN01A1K3P	GR7D2IN01A1K3Pa	380	1	3	atc	4	10	21	248	358	N				predicted protein [Populus trichocarpa]	0.00672606	75.0%	1	F:metal ion binding	-
GR7D2IN01A1K8X	GR7D2IN01A1K8Xa	273	1	5	gaaaa	3	48	62	201	269	N	TTGGTTGCTGAGAAAAGGTG	TGTTGATGTTTCAGTCCCCA	170	---NA---			0	-
GR7D2IN01A1PEA	GR7D2IN01A1PEAa	279	2	4	atta	3	118	129	61	123	N	ATTCAGAAATGCCCAGTTGC	AGGGTTTCGTGAACATGGAG	213	---NA---			0	-
GR7D2IN01A1PEA	GR7D2IN01A1PEAb	279	2	2	at	7	130	143	61	123	N	ATTCAGAAATGCCCAGTTGC	AGGGTTTCGTGAACATGGAG	213	---NA---			0	-
GR7D2IN01A1VYK	GR7D2IN01A1VYKa	416	1	2	ag	5	295	304	16	207	N	TCATTTCCCGCTTACCAAAC	GGAAAACTACTTGGAATTCGG	237	---NA---			0	-
GR7D2IN01A1ZDQ	GR7D2IN01A1ZDQa	103	1	4	ttgg	3	67	78	30	86	Y				---NA---			0	-
GR7D2IN01A23FG	GR7D2IN01A23FGa	527	1	3	aag	6	339	356	271	429	Y	GTCCACTTAAGCAGGCTTGG	CCATTAATCCGAAGAAGCCA	267	af218765_1177 protein	6.15645e-51	89.6%	2	P:biological_process; C:cellular_component
GR7D2IN01A27UZ	GR7D2IN01A27UZa	481	1	2	ca	5	261	270	50	316	Y	TGACACAACTGTCAGGCACA	CAAAGCATGCGTTTATTGGA	145	---NA---			0	-
GR7D2IN01A2AQ4	GR7D2IN01A2AQ4a	511	2	3	aga	4	352	363	42	371	Y	ACCAAATCAAGCACTCCCAC	TCGCTCTTCTCCTTCATGCT	246	---NA---			0	-
GR7D2IN01A2AQ4	GR7D2IN01A2AQ4b	511	2	3	aga	4	387	398	42	371	N	GGAAAGACCTCCATCCTCGT	TCTCCACCTCCTCTTCCTCA	241	---NA---			0	-
GR7D2IN01A2J41	GR7D2IN01A2J41a	491	1	3	gaa	5	210	224	94	489	Y	GATTCAGAGGCAGTTGCACA	TTGCGCTCAATCATTTCTTG	261	predicted protein [Populus trichocarpa]	1.75256e-22	8.02222e+13	1	C:intracellular membrane-bounded organelle	-
GR7D2IN01A2QX8	GR7D2IN01A2QX8a	419	1	3	gat	4	105	116	106	222	N	ACGCCGATACGAACAATTTC	ATGGGGAACTTGGAAAAACC	252	---NA---			0	-
GR7D2IN01A30D4	GR7D2IN01A30D4c	474	3	3	ctt	8	355	378	169	273	N	CTTCTTCTTCTCTCCCCGCT	CTGGTTCTGCTGGTTTTGGT	233	ap2 erf domain-containing transcription factor	2.85211	95.6%	5	P:regulation of gene expression; P:transcription, DNA-dependent; F:nucleic acid binding; ; C:intracellular membrane-bounded organelle	-
GR7D2IN01A30D4	GR7D2IN01A30D4a	474	3	3	tct	4	194	205	169	273	Y	GGAAATTGAGCTTGGCTCTG	CTGCTGCAAATGCAAACAAT	273	ap2 erf domain-containing transcription factor	2.85211	95.6%	5	P:regulation of gene expression; P:transcription, DNA-dependent; F:nucleic acid binding; ; C:intracellular membrane-bounded organelle	-
GR7D2IN01A30D4	GR7D2IN01A30D4b	474	3	3	gtt	9	237	263	169	273	Y	GGAAATTGAGCTTGGCTCTG	CTGCTGCAAATGCAAACAAT	273	ap2 erf domain-containing transcription factor	2.85211	95.6%	5	P:regulation of gene expression; P:transcription, DNA-dependent; F:nucleic acid binding; ; C:intracellular membrane-bounded organelle	-
GR7D2IN01A388J	GR7D2IN01A388Ja	206	1	3	ggt	5	2	16	3	122	N				---NA---			0	-
GR7D2IN01A3USX	GR7D2IN01A3USXb	362	2	3	gtt	4	170	181	10	180	N	GAAATGTTCCTCAAAAGCGG	CAGCAGCAGATGCTAGGCTT	220	---NA---			0	-
GR7D2IN01A3USX	GR7D2IN01A3USXa	362	2	2	ag	5	36	45	10	180	Y	TCCGGATGTTTGTGACTGAG	TCATCGTCTCTTGAAGCAGC	162	---NA---			0	-
GR7D2IN01A3VL6	GR7D2IN01A3VL6a	455	1	3	ggt	4	444	455	3	146	N				unnamed protein product [Vitis vinifera]	2.39278e-36	78.3%	1	C:intracellular membrane-bounded organelle	-
GR7D2IN01A3VVX	GR7D2IN01A3VVXa	367	1	3	tgg	4	319	330	64	252	N	CATTTAGAACCAGTGCCGCT	AACGGTCTCTTGCCTCTTCA	225	autoinhibited calcium atpase	1.44058e-07	78.4%	6	C:intrinsic to membrane; P:purine ribonucleoside triphosphate biosynthetic process; F:metal ion transmembrane transporter activity; F:cation-transporting ATPase activity; P:divalent metal ion transport; F:adenyl ribonucleotide binding	-
GR7D2IN01A3XQD	GR7D2IN01A3XQDa	502	1	6	accgtt	4	78	101	48	407	Y	TACCTAAGTTTGCCCGTTGG	CGACGAATAGGGTCACCAGT	287	polyol transporter	1.61183e-21	80.3%	3	F:transmembrane transporter activity; C:integral to membrane; P:transmembrane transport	-
GR7D2IN01A420W	GR7D2IN01A420Wa	224	2	2	tc	11	177	198	0	0	N				---NA---			0	-
GR7D2IN01A420W	GR7D2IN01A420Wb	224	2	2	ct	7	208	221	0	0	N				---NA---			0	-
GR7D2IN01A48AB	GR7D2IN01A48ABa	350	1	2	ct	7	7	20	3	341	Y				60s ribosomal protein l7-like protein	3.42732e-05	69.8%	4	P:gene expression; C:large ribosomal subunit; C:nuclear lumen; F:structural molecule activity	-
GR7D2IN01A4FAY	GR7D2IN01A4FAYa	145	2	2	ga	5	11	20	0	0	N				---NA---			0	-
GR7D2IN01A4FAY	GR7D2IN01A4FAYb	145	2	2	tc	7	132	145	0	0	N				---NA---			0	-
GR7D2IN01A4NAO	GR7D2IN01A4NAOa	336	1	2	ta	5	301	310	78	257	N	CATGAATGCACTTCCCTCCT	GGAATGTCAGTCCAAAGCCA	172	cytochrome p450	4.06133e-18	81.8%	4	P:metabolic process; F:monooxygenase activity; F:electron carrier activity; F:heme binding	-
GR7D2IN01A4VDC	GR7D2IN01A4VDCa	497	1	4	tctt	3	324	335	199	489	Y	TCAATGTCTGGCTCACATCA	GATGCCTTTGTTGGTCGTTT	269	---NA---			0	-
GR7D2IN01A4WFT	GR7D2IN01A4WFTa	415	1	3	tcg	6	324	341	123	413	Y	TCAAGGAAGTCAGGGCATTC	GAATCGCTCGGTACCACAAC	173	predicted protein [Populus trichocarpa]	2.25053e-24	70.3%	2	P:biological_process; C:cellular_component
GR7D2IN01A566C	GR7D2IN01A566Ca	497	1	3	gat	7	370	390	3	476	Y	GGGTAAACCAGGAGACGACA	GCATCTGCTTCACTTGACCA	296	unnamed protein product [Vitis vinifera]	2.92274e-33	76.1%	1	P:metabolic process	-
GR7D2IN01A56N0	GR7D2IN01A56N0a	472	1	6	agaacc	3	397	414	1	255	N	TCAAATGATTCTGCAGCTCG	CATTTTCAGCTTGCCTTGGT	192	potassium transporter	4.2422e-12	85.3%	4	P:metal ion transport; C:membrane; F:metal ion transmembrane transporter activity; P:gametophyte development	-
GR7D2IN01A56VS	GR7D2IN01A56VSa	493	1	4	ctat	3	28	39	19	168	Y				unnamed protein product [Vitis vinifera]	8.2182e-30	72.5%	0	-
GR7D2IN01A590Z	GR7D2IN01A590Za	492	1	6	atgtca	3	373	390	310	405	Y	CCTTGGACTGTTAGGGACGA	CTACAGCTTGCAGACCCCAT	121	cellulose synthase	8.65761e-38	98.9%	5	P:external encapsulating structure organization; F:transition metal ion binding; C:intrinsic to membrane; F:cellulose synthase	UDP-forming) activity; P:cellulose biosynthetic process	IPR005150; PTHR13301 (PANTHER), seg (SEG), SignalP-NN(euk) (SIGNALP), tmhmm (TMHMM)
GR7D2IN01A5ALB	GR7D2IN01A5ALBa	488	1	4	tatt	3	48	59	234	470	N				---NA---			0	-
GR7D2IN01A5FD4	GR7D2IN01A5FD4a	518	1	3	ttc	4	124	135	17	517	Y	ATCTCTGCAACTCTGCCGAT	TCCTTCTTGTGACCAAACCC	228	hydroxymethylbutenyl diphosphate reductase	2.05843e-51	81.9%	7	F:oxidoreductase activity, acting on CH or CH2 groups, NAD or NADP as acceptor; P:pyruvate metabolic process; ; C:plastid stroma; P:response to chemical stimulus; P:terpenoid metabolic process; P:oxidation reduction	EC:1.17.1.0
GR7D2IN01A5H2A	GR7D2IN01A5H2Aa	475	2	4	catc	3	96	107	154	309	N	ACATCTGCAATGGTTTTCCC	TTATGGCTTACCCGTTCGTC	261	unnamed protein product [Vitis vinifera]	6715.1	57.0%	0	-
GR7D2IN01A5H2A	GR7D2IN01A5H2Ab	475	2	4	atcc	3	300	311	154	309	N	GACGAACGGGTAAGCCATAA	CAGTCCAACTCAACCCCAGT	179	unnamed protein product [Vitis vinifera]	6715.1	57.0%	0	-
GR7D2IN01A5IAK	GR7D2IN01A5IAKa	512	1	3	gag	5	305	319	8	382	Y	TCTCATAATTCGGTCCAGGG	ACCTTGATTTGCTGATTCGG	258	nucleolar gtpase	4.09627	52.5%	0	-
GR7D2IN01A5Q86	GR7D2IN01A5Q86a	378	1	2	gt	5	125	134	191	376	N	TGAGCGTTACTCCAATGACAA	CCATCAGTTGGATCATTCCC	274	unnamed protein product [Vitis vinifera]	517.874	79.0%	3	F:cofactor binding; F:transferase activity; P:metabolic process	-
GR7D2IN01A5R9X	GR7D2IN01A5R9Xa	409	1	2	tc	6	397	408	2	112	N				predicted protein [Populus trichocarpa]	1.92681e-15	89.5%	1	C:plastid	-
GR7D2IN01A5RQN	GR7D2IN01A5RQNa	479	1	3	ttc	6	459	476	12	443	N				fat domain-containing protein	1.45454e-56	94.5%	1	F:transferase activity, transferring phosphorus-containing groups	-
GR7D2IN01A63FV	GR7D2IN01A63FVa	437	1	2	ag	5	400	409	170	328	N	GGCAACCTTCTTGTGCAAAT	TCGCTCGAATTTCTCTGACA	140	unnamed protein product [Vitis vinifera]	0.00138444	75.0%	3	P:regulation of transcription; C:nucleus; F:DNA binding
GR7D2IN01A6674	GR7D2IN01A6674a	497	2	3	ccg	4	222	233	207	497	Y	AAGTGATGAAGGCAAGTGGG	CCCTGAAGTCCAAAACCAGA	225	---NA---			0	-
GR7D2IN01A6674	GR7D2IN01A6674b	497	2	3	cac	8	283	306	207	497	Y	TTCTGTCTTCCCTTGCTCGT	CCCTGAAGTCCAAAACCAGA	150	---NA---			0	-
GR7D2IN01A6CH5	GR7D2IN01A6CH5a	415	1	2	ct	6	106	117	13	174	Y	TGTTTTAGTTGCTGCTTGCG	AAACCCGGATATTTTCGACC	184	---NA---			0	-
GR7D2IN01A6I8O	GR7D2IN01A6I8Oa	301	1	6	aaaaat	3	103	120	0	0	N	CCAACACACACAAAAGCCAC	CTGGGATTGTGGGTCTCAGT	181	---NA---			0	-
GR7D2IN01A6N6C	GR7D2IN01A6N6Ca	408	1	3	ttg	4	397	408	1	366	N				predicted protein [Populus trichocarpa]	0.000340905	79.0%	0	-
GR7D2IN01A6P6E	GR7D2IN01A6P6Ea	299	1	4	attt	3	135	146	182	292	N	GGCTCTGGGAAGAATCATCA	CAGGCTGTTGATCACCTGAA	161	---NA---			0	-
GR7D2IN01A70K9	GR7D2IN01A70K9a	370	1	3	tca	4	107	118	40	270	Y	GACCATCATCATCTCCACCC	TAGGGCCCGTTATTCACTTG	156	unnamed protein product [Vitis vinifera]	55.805	82.0%	5	F:hydrogen ion transmembrane transporter activity; F:nucleic acid binding; P:ATP biosynthetic process; F:cation-transporting ATPase activity; C:proton-transporting two-sector ATPase complex, catalytic domain	-
GR7D2IN01A72SO	GR7D2IN01A72SOa	194	1	3	cac	4	175	186	2	166	N				---NA---			0	-
GR7D2IN01A76UM	GR7D2IN01A76UMa	437	1	3	ctc	4	28	39	94	426	N	CCACCATCTCCATCTCCTTC	CCTCATATCTACGCGGTGGT	255	predicted protein [Populus trichocarpa]	0.952144	71.0%	2	P:regulation of transcription; F:DNA binding
GR7D2IN01A79IG	GR7D2IN01A79IGa	523	1	3	acc	7	1	21	163	405	N				unknown protein [Arabidopsis thaliana]	9.18043	6.46667e+13	4	P:carbohydrate transport; C:integral to membrane; F:sugar:hydrogen symporter activity; C:Golgi membrane
GR7D2IN01A7GC0	GR7D2IN01A7GC0a	492	1	2	at	5	358	367	315	443	Y	TTAGGAAATGGCAAAGGTGG	TTCTGGACCGATACTTTGGC	267	---NA---			0	-
GR7D2IN01A7IZ4	GR7D2IN01A7IZ4a	427	1	3	agc	4	172	183	167	355	Y	CCTCCTAGAATTCCTCGCAA	TAAAGATGGGGGAAGTGGTG	299	---NA---			0	-
GR7D2IN01A7Q34	GR7D2IN01A7Q34a	502	1	6	cttcct	7	402	443	1	315	N	CAGAAGCATCGTGAGGAACA	GAGGAGGAAGTTGAAGAGGTG	265	rna recognition motif-containing protein	5.3502e-30	86.0%	1	F:nucleic acid binding	-
GR7D2IN01A7TZ2	GR7D2IN01A7TZ2a	451	2	3	gcg	4	118	129	35	322	Y	GTTTCCCTGGGACCCACTAT	CCGATAACGAGGCCAATAAA	266	---NA---			0	-
GR7D2IN01A7TZ2	GR7D2IN01A7TZ2b	451	2	3	cag	4	196	207	35	322	Y	GTTTCCCTGGGACCCACTAT	CCGATAACGAGGCCAATAAA	266	---NA---			0	-
GR7D2IN01A7VEK	GR7D2IN01A7VEKa	463	1	2	ta	5	405	414	1	147	N				phototropic-responsive nph3 family protein	4.79802e-29	71.6%	3	F:molecular transducer activity; P:response to radiation; F:binding	-
GR7D2IN01A826N	GR7D2IN01A826Na	393	2	2	ag	6	39	50	203	391	N				arf1 family auxin responsive transcription factor	1.02019	86.6%	6	P:regulation of gene expression; P:transcription, DNA-dependent; F:nucleic acid binding; F:protein binding; P:hormone-mediated signaling pathway; C:intracellular membrane-bounded organelle	-
GR7D2IN01A826N	GR7D2IN01A826Nb	393	2	2	gt	11	371	392	203	391	N				arf1 family auxin responsive transcription factor	1.02019	86.6%	6	P:regulation of gene expression; P:transcription, DNA-dependent; F:nucleic acid binding; F:protein binding; P:hormone-mediated signaling pathway; C:intracellular membrane-bounded organelle	-
GR7D2IN01A83RG	GR7D2IN01A83RGa	497	1	2	tg	5	108	117	91	384	Y	CTGCTGACAGCCAAAACAAA	GAAAATGGTGTCAGGTTCGG	171	protein	1.95139e-46	87.3%	5	P:establishment of localization; P:generation of precursor metabolites and energy; F:iron-sulfur cluster binding; C:plastid; F:cation binding	-
GR7D2IN01A8AKM	GR7D2IN01A8AKMa	424	1	4	ctgt	3	14	25	197	391	N				col-0 casein kinase i	1.81603e-42	88.4%	5	C:cell-cell junction; P:protein modification process; P:response to stress; F:protein kinase activity; F:adenyl ribonucleotide binding	-
GR7D2IN01A8IYB	GR7D2IN01A8IYBa	376	1	6	aaaaac	3	16	33	134	313	N				---NA---			0	-
GR7D2IN01A8JP9	GR7D2IN01A8JP9a	309	3	2	tg	9	129	146	44	205	Y	TCCTTTTTGTGGGCTTCTTG	GGCGGTAAGACTCTTGCTTG	190	---NA---			0	-
GR7D2IN01A8JP9	GR7D2IN01A8JP9b	309	3	4	gaga	5	146	165	44	205	Y	TCCTTTTTGTGGGCTTCTTG	GGCGGTAAGACTCTTGCTTG	190	---NA---			0	-
GR7D2IN01A8JP9	GR7D2IN01A8JP9c	309	3	2	ag	9	147	164	44	205	Y	TCCTTTTTGTGGGCTTCTTG	GGCGGTAAGACTCTTGCTTG	190	---NA---			0	-
GR7D2IN01A8K2S	GR7D2IN01A8K2Sa	404	3	2	ga	6	270	281	1	246	N	TTGTCCCATCTTCCTCCATC	TCAATTAAGGCACAACCACG	132	---NA---			0	-
GR7D2IN01A8K2S	GR7D2IN01A8K2Sb	404	3	2	ag	12	289	312	1	246	N	TTGTCCCATCTTCCTCCATC	TCAATTAAGGCACAACCACG	132	---NA---			0	-
GR7D2IN01A8K2S	GR7D2IN01A8K2Sc	404	3	2	ag	16	373	404	1	246	N				---NA---			0	-
GR7D2IN01A8N9U	GR7D2IN01A8N9Ua	460	1	6	ataaaa	3	295	312	44	160	N	TTTTGGACTTCGTTGCTTCTC	CATCAGGAGATTTAGGGCGA	274	---NA---			0	-
GR7D2IN01A8QW0	GR7D2IN01A8QW0a	535	1	4	cttt	3	20	31	129	287	N				retroelement pol polyprotein	0.605716	576666666666666	5	F:metal ion binding; F:nucleic acid binding; P:DNA integration; F:zinc ion binding; F:DNA binding
GR7D2IN01A8R74	GR7D2IN01A8R74a	427	1	3	atc	4	233	244	2	274	Y	TCTTCTTCCCTCGATCATGC	CCTCGCACTCATGAAGGTCT	121	mrna capping enzyme family protein	5.37221e-42	85.6%	10	C:intracellular membrane-bounded organelle; P:DNA metabolic process; F:DNA ligase activity; P:phosphate metabolic process; F:nucleotide phosphatase activity; P:mRNA processing; F:phosphoprotein phosphatase activity; F:adenyl ribonucleotide binding; P:protein modification process; F:mRNA guanylyltransferase activity	EC:3.1.3.16
GR7D2IN01A9DUR	GR7D2IN01A9DURa	481	2	2	at	7	357	370	214	333	N	CAAAGCAGCAAAACGAAACA	GCTGCATCACAACCATCAAT	209	---NA---			0	-
GR7D2IN01A9DUR	GR7D2IN01A9DURb	481	2	3	gca	5	465	479	214	333	N				---NA---			0	-
GR7D2IN01A9KA7	GR7D2IN01A9KA7a	494	1	3	gag	6	371	388	165	392	Y	GCAATGGGTTTCTTGAGGAG	TTGGCATTTCTTTTCCCATC	275	---NA---			0	-
GR7D2IN01A9Q5F	GR7D2IN01A9Q5Fa	372	1	5	aacca	3	48	62	3	152	Y	ACTTTCTTGAAATCCCGGC	AATCCAGCATGGCTTTGTTT	110	---NA---			0	-
GR7D2IN01A9Q7Z	GR7D2IN01A9Q7Za	395	1	4	atcg	3	59	70	78	365	N	CATGATGAAGGTTCAGGCAG	AGCAAGGCAGCTTTGGATAA	270	leaf ubiquitous urease	1.00636e-32	84.8%	4	F:transition metal ion binding; C:intracellular part; P:cellular amide metabolic process; F:hydrolase activity, acting on carbon-nitrogen	but not peptide) bonds, in linear amides
GR7D2IN01A9QLN	GR7D2IN01A9QLNa	432	2	3	gtg	5	50	64	1	204	Y	GACCCACCGGAACTACCTG	ATGAGTTGGAGTCGCAGCTT	136	protein	9.49919e-23	90.7%	3	F:transcription regulator activity; P:regulation of transcription; C:nucleus	-
GR7D2IN01A9QLN	GR7D2IN01A9QLNb	432	2	3	cct	4	420	431	1	204	N				protein	9.49919e-23	90.7%	3	F:transcription regulator activity; P:regulation of transcription; C:nucleus	-
GR7D2IN01A9UVL	GR7D2IN01A9UVLa	494	1	6	ttggct	3	251	268	1	351	Y	CGAGATGTTCATCCCCACTT	TAGGGTCACATTCCTCAGCC	137	udp-glycosyltransferase bmgt1	7.0985e-16	64.3%	1	F:transferase activity	-
GR7D2IN01A9XL6	GR7D2IN01A9XL6a	506	1	4	aatc	3	32	43	3	221	Y	GCATTTGAAGATTTCAGCTTG	CCTCAGCAAGAAGAAGCGAC	249	myb-related transcription factor	1.69317e-31	87.9%	5	F:transition metal ion binding; C:intracellular membrane-bounded organelle; F:protein binding; F:DNA binding; P:regulation of transcription	-
GR7D2IN01AB60K	GR7D2IN01AB60Ka	376	1	3	tgt	4	361	372	146	376	Y				c3hl domain class transcription factor	6.2576e-35	85.9%	2	F:transition metal ion binding; F:protein binding	-
GR7D2IN01AB8AX	GR7D2IN01AB8AXa	332	1	3	cgt	4	144	155	49	300	Y	TTCCAGGAGGACGAACAAAC	GCAAGTCCACCTCATCAACA	161	at1g11360 t23j18_35	3.68148e-06	75.5%	4	C:membrane; C:cytoplasmic part; C:intracellular membrane-bounded organelle; P:response to stress	-
GR7D2IN01AB9WH	GR7D2IN01AB9WHa	488	1	3	gga	4	112	123	2	151	Y	CACGTACAGGTGCTCTTCCA	CTCCCTCTGTTTCGGTTGAG	261	unnamed protein product [Vitis vinifera]	0.0167321	66.0%	2	C:nuclear pore; P:protein import into nucleus
GR7D2IN01AC296	GR7D2IN01AC296a	102	1	3	tca	5	42	56	1	57	Y				---NA---			0	-
GR7D2IN01ACOUU	GR7D2IN01ACOUUa	494	1	3	tca	4	119	130	1	216	Y	TCGGCTCTCTCAATTCCTTC	GCCACTTGTTGCAGGTCTTT	300	hypothetical protein ARALYDRAFT_488722 [Arabidopsis lyrata subsp. lyrata]	4.31651e-05	72.7%	1	P:biological_process
GR7D2IN01ACU08	GR7D2IN01ACU08a	394	4	3	aag	6	35	52	94	393	N	CGAGGTGAGAATGAAACTGG	AGAGTTGGGGAGACGAAGGT	260	---NA---			0	-
GR7D2IN01ACU08	GR7D2IN01ACU08b	394	4	3	tgc	4	54	65	94	393	N	CGAGGTGAGAATGAAACTGG	AGAGTTGGGGAGACGAAGGT	260	---NA---			0	-
GR7D2IN01ACU08	GR7D2IN01ACU08c	394	4	6	tctttc	3	123	140	94	393	Y	GCTGCTGCTGGTGATGATAG	AGAGTTGGGGAGACGAAGGT	212	---NA---			0	-
GR7D2IN01ACU08	GR7D2IN01ACU08d	394	4	2	tc	7	139	152	94	393	Y	GCTGCTGCTGGTGATGATAG	AGAGTTGGGGAGACGAAGGT	212	---NA---			0	-
GR7D2IN01ACU67	GR7D2IN01ACU67a	531	1	4	attg	4	485	500	99	167	N				---NA---			0	-
GR7D2IN01ADAEB	GR7D2IN01ADAEBa	495	1	2	ga	5	170	179	259	429	N	GGTTGGCAGGCTAGTGAAAG	TCCCTTTTCTGGGGAGAAGT	235	---NA---			0	-
GR7D2IN01ADD1K	GR7D2IN01ADD1Ka	330	1	3	cca	6	140	157	48	260	Y	ATTGTGCATCCTGAGGCATT	CCATCTTATGGCGGCTATGT	113	---NA---			0	-
GR7D2IN01ADQDA	GR7D2IN01ADQDAa	550	1	4	tttg	4	237	252	1	234	N	CACTCGAAGGAGAATCGGAG	CACTTTCCTTCTCCTGTGCTG	280	---NA---			0	-
GR7D2IN01ADURT	GR7D2IN01ADURTa	282	2	3	gat	4	210	221	57	176	N				---NA---			0	-
GR7D2IN01ADURT	GR7D2IN01ADURTb	282	2	2	ga	8	225	240	57	176	N				---NA---			0	-
GR7D2IN01ADW5T	GR7D2IN01ADW5Ta	543	1	2	ag	7	280	293	260	478	Y	AAAGCCTTCTGGTGCCTTTT	TGGCTTGGAAATTTGTCCTC	183	---NA---			0	-
GR7D2IN01ADXHP	GR7D2IN01ADXHPa	453	1	3	gct	5	423	437	46	453	Y				dihydroxyacetone kinase family protein	1.46164e-44	93.6%	3	F:adenyl ribonucleotide binding; F:glycerone kinase activity; P:glycerol metabolic process	-							SUPERFAMILY)
GR7D2IN01AE5M3	GR7D2IN01AE5M3a	497	1	5	tgttg	3	16	30	96	497	N				---NA---			0	-
GR7D2IN01AE71Z	GR7D2IN01AE71Za	329	1	3	tct	4	18	29	2	280	Y				predicted protein [Populus trichocarpa]	1.00372e-08	72.8%	0	-
GR7D2IN01AE7FU	GR7D2IN01AE7FUb	404	2	3	ggc	6	153	170	67	354	Y	CCACTTTGCAAGGGATTGTT	CAACGAGAACTGTTGGGACA	117	---NA---			2	F:nucleic acid binding; F:zinc ion binding								SUPERFAMILY)
GR7D2IN01AE7FU	GR7D2IN01AE7FUa	404	2	3	gtg	4	31	42	67	354	N	GCGGAAGCTACGGTGGT	CCACTCTCACCGCACTTGTA	118	---NA---			2	F:nucleic acid binding; F:zinc ion binding								SUPERFAMILY)
GR7D2IN01AEGLD	GR7D2IN01AEGLDa	135	1	2	ga	10	95	114	79	135	Y				---NA---			0	-
GR7D2IN01AEXY7	GR7D2IN01AEXY7a	509	1	6	gtccgg	3	162	179	10	261	Y	AGAGTCGGAGACGATCAACG	GCGAGTTCTGAAATTTTGGC	283	---NA---			0	-
GR7D2IN01AF55X	GR7D2IN01AF55Xa	464	1	2	ag	6	401	412	67	336	N	AATTTGATCGCCTGCAATTC	CTCTTCCTCTCTCACCGTCG	271	choline kinase	4.98305e-44	85.1%	2	F:transferase activity, transferring phosphorus-containing groups; P:reproductive developmental process	-							SIGNALP), tmhmm	TMHMM)
GR7D2IN01AFLTK	GR7D2IN01AFLTKa	496	1	3	gca	4	244	255	211	411	Y	CTCCTCAGTCTCCTGCAACC	CAGAACTGGAAGCGGAAAAG	197	uvrb uvrc motif family protein	1.40632e-13	81.9%	3	F:hydrolase activity, acting on ester bonds; P:DNA repair; F:nucleic acid binding	-
GR7D2IN01AFMO9	GR7D2IN01AFMO9a	127	3	6	gttttc	3	37	54	0	0	N				---NA---			0	-
GR7D2IN01AFMO9	GR7D2IN01AFMO9b	127	3	3	aag	5	97	111	0	0	N				---NA---			0	-
GR7D2IN01AFMO9	GR7D2IN01AFMO9c	127	3	3	aga	4	116	127	0	0	N				---NA---			0	-
GR7D2IN01AFXUE	GR7D2IN01AFXUEa	89	1	3	tta	4	55	66	0	0	N				---NA---			0	-
GR7D2IN01AFZC8	GR7D2IN01AFZC8a	55	1	2	tc	6	44	55	0	0	N				---NA---			0	-
GR7D2IN01AGJ5L	GR7D2IN01AGJ5La	431	1	3	ctt	4	284	295	82	273	N	ACCATTTCCCAAGCACTCTG	AAAGAATGAGGGGTTCTGGG	192	unnamed protein product [Vitis vinifera]	1062.46	69.0%	2	F:RNA binding; F:ribonuclease activity
GR7D2IN01AGRN3	GR7D2IN01AGRN3a	72	1	2	ct	7	58	71	0	0	N				---NA---			0	-
GR7D2IN01AGTB0	GR7D2IN01AGTB0a	515	1	6	acctct	3	488	505	68	307	N				unnamed protein product [Vitis vinifera]	1.28595e-05	53.0%	2	F:zinc ion binding; C:intracellular
GR7D2IN01AH5LK	GR7D2IN01AH5LKa	492	1	2	at	7	359	372	156	371	N	ATTGCAACCTCAGCCATAGG	ATCAGGCTCAACTTTCCCCT	286	---NA---			0	-
GR7D2IN01AHF9H	GR7D2IN01AHF9Ha	445	1	2	ac	5	169	178	246	440	N	AAGGCCCGTAGTGTCAGAGA	GACCGCAGCAGAAAATTCAT	197	---NA---			0	-
GR7D2IN01AHFGS	GR7D2IN01AHFGSa	156	1	2	ag	15	126	155	28	69	N				---NA---			0	-
GR7D2IN01AHRTN	GR7D2IN01AHRTNa	490	1	3	ctt	7	58	78	2	277	Y	TTATAAAGCCTGCTGCACCC	TATGCCATTAGGCAACACCA	242	peptidylprolyl fkbp-type	5.50582e-37	92.9%	4	F:cis-trans isomerase activity; F:macrolide binding; C:chloroplast thylakoid; P:protein folding	-
GR7D2IN01AHVV5	GR7D2IN01AHVV5a	461	1	6	attgtg	3	326	343	3	260	N	AACACACCACATGTCCTCCA	CAGCCTCTTCCTCAATTTGC	150	---NA---			0	-
GR7D2IN01AHXQU	GR7D2IN01AHXQUa	548	1	3	tta	6	263	280	281	433	N	TCTCTGGACAGCAGCAAGAA	CTTCTTTCTCTGGGNTTGGG	290	---NA---			0	-
GR7D2IN01AHXV3	GR7D2IN01AHXV3a	341	1	2	ac	5	305	314	180	284	N	CGTAAGATCCATGCAACCCT	GCTTCGCTTGCTTCTTTGTT	168	---NA---			0	-
GR7D2IN01AI7RZ	GR7D2IN01AI7RZa	171	2	3	ttg	6	125	142	115	171	Y				---NA---			0	-
GR7D2IN01AI7RZ	GR7D2IN01AI7RZb	171	2	3	tta	4	143	154	115	171	Y				---NA---			0	-
GR7D2IN01AIA05	GR7D2IN01AIA05a	473	1	4	gaat	3	73	84	191	334	N				---NA---			0	-
GR7D2IN01AIESX	GR7D2IN01AIESXa	234	1	6	cgagct	3	213	230	134	175	N				---NA---			0	-
GR7D2IN01AIG2N	GR7D2IN01AIG2Na	540	1	4	aaag	3	226	237	114	212	N	AAGACCCCTAGAGCAAGCCT	AAGAAAGGGGGCTTCACTGT	190	---NA---			0	-
GR7D2IN01AIKLP	GR7D2IN01AIKLPa	306	1	4	gtgg	3	202	213	1	243	Y	ACCCCTTCCCCTATTGTTGT	AAAATGCTTGTCTGGGATGG	278	---NA---			0	-
GR7D2IN01AIT2Z	GR7D2IN01AIT2Za	481	1	6	ttttat	3	332	349	181	285	N	TGATCTCTCCTCTTCCTGGC	CGTGCACTCATCTTACCAACC	204	---NA---			0	-
GR7D2IN01AIX0Z	GR7D2IN01AIX0Za	440	1	3	tga	4	195	206	16	303	Y	AGCTTGATGACGAGATGGCT	TTATCCTGACCAAACCCAGC	260	26s proteasome regulatory subunit s2	6.64193e-22	83.1%	7	F:small conjugating protein binding; P:modification-dependent protein catabolic process; P:regulation of catabolic process; C:proteasome regulatory particle; C:intracellular membrane-bounded organelle; P:regulation of cellular process; C:membrane	-
GR7D2IN01AJ90D	GR7D2IN01AJ90Da	474	1	2	ct	6	74	85	179	472	N	TGCCCCAAATTCCCATAATA	AACCCCAGCAGCATTATCAC	165	at3g05760 f10a16_5	7.9819e-19	88.5%	2	C:cell part; F:transition metal ion binding	-
GR7D2IN01AJIGT	GR7D2IN01AJIGTa	445	1	3	gaa	9	229	255	83	424	Y	AGATCTCCTCTCAGCATCCG	TGGGGGAGTTGAAGATTCTG	145	---NA---			0	-
GR7D2IN01AJKVI	GR7D2IN01AJKVIa	541	1	3	tct	4	17	28	212	505	N				predicted protein [Populus trichocarpa]	1.25903e-33	83.1%	1	C:intracellular membrane-bounded organelle	-
GR7D2IN01AJSPJ	GR7D2IN01AJSPJa	351	2	3	aag	6	106	123	124	351	N	GAAACAGCCAAGAACAAGCA	GGAAACAAAGCAAGACCCAG	188	---NA---			0	-
GR7D2IN01AJSPJ	GR7D2IN01AJSPJb	351	2	2	ct	7	280	293	124	351	Y	TGGTCATCTGGGTCTTGCTT	CACGATCAAGATGGGAAAAA	172	---NA---			0	-
GR7D2IN01AJU9Q	GR7D2IN01AJU9Qa	129	1	2	ct	6	31	42	0	0	N				---NA---			0	-
GR7D2IN01AK13T	GR7D2IN01AK13Ta	431	1	3	tgg	4	188	199	3	155	N	GGAAGGAGTGAAGGGACCTC	CCCGGGTTTCAATTCCTTAT	139	protein kinase	1.378e-21	84.3%	4	P:protein modification process; F:protein kinase activity; F:adenyl ribonucleotide binding; P:signal transduction	-
GR7D2IN01AK296	GR7D2IN01AK296a	504	1	2	ag	5	46	55	56	310	N				---NA---			0	-
GR7D2IN01AK2XR	GR7D2IN01AK2XRa	226	1	3	tta	6	94	111	6	182	Y				---NA---			0	-
GR7D2IN01AK3SE	GR7D2IN01AK3SEa	152	1	2	ta	5	98	107	68	151	Y	TCTCACGATGGAGGTGAGTG	CACCCACTAAGTGATCTCCCA	128	---NA---			0	-
GR7D2IN01AK5BV	GR7D2IN01AK5BVa	556	2	5	aaata	3	94	108	457	555	N	AGGCATAAACTCTTCCTTTGC	GCACTTCATTTTCCACACCA	137	---NA---			0	-
GR7D2IN01AK5BV	GR7D2IN01AK5BVb	556	2	4	aatt	3	231	242	457	555	N	TGGTGTGGAAAATGAAGTGC	CCCAACGTACCTGCTTTGAT	297	---NA---			0	-
GR7D2IN01AK8WO	GR7D2IN01AK8WOa	138	1	3	gca	5	7	21	2	79	Y				---NA---			0	-
GR7D2IN01AK9HR	GR7D2IN01AK9HRa	484	1	3	ctc	6	96	113	44	295	Y	GTTAAAATCCGAAACCACGC	TGGAATTTGCTCTGCAACTG	167	feronia receptor-like kinase	8.84726e-11	67.0%	1	F:kinase activity	-
GR7D2IN01AKEND	GR7D2IN01AKENDa	230	2	3	ggt	6	172	189	62	127	N	TTTCTGCCTTTTGATTTGGG	GAACCAACATCACCGTCTCC	125	---NA---			0	-
GR7D2IN01AKEND	GR7D2IN01AKENDb	230	2	3	ggt	4	214	225	62	127	N				---NA---			0	-
GR7D2IN01AKJJL	GR7D2IN01AKJJLa	569	1	2	at	5	312	321	105	230	N	GGCAGCAAACCTACCAAATC	TGGTCTGTATGTTGCGGAAG	264	---NA---			0	-
GR7D2IN01AKJM4	GR7D2IN01AKJM4a	581	1	3	ggt	4	492	503	95	565	Y	TTCTTCGTCGTCCTCGTCTT	AACTCGATCCAGCTCCCACT	171	---NA---			0	-
GR7D2IN01AKMVW	GR7D2IN01AKMVWa	416	1	5	caact	3	329	343	1	180	N	CCCAGAAACCAGAAAGCAAA	ATTTCGGTGGGGTTAGGTCT	225	---NA---			0	-
GR7D2IN01AKPXH	GR7D2IN01AKPXHa	437	2	3	acc	5	294	308	2	274	N	CAAGGTACCAAAGCGTCCAT	AAGTCTTCGTTTAATGGCGG	156	predicted protein [Populus trichocarpa]	1.19749e-05	593333333333333	0	-
GR7D2IN01AKPXH	GR7D2IN01AKPXHb	437	2	3	agc	5	315	329	2	274	N	CAAGGTACCAAAGCGTCCAT	AAGTCTTCGTTTAATGGCGG	156	predicted protein [Populus trichocarpa]	1.19749e-05	593333333333333	0	-
GR7D2IN01AKUAC	GR7D2IN01AKUACa	423	1	3	ttc	4	184	195	66	422	Y	ACCGCTACACAAGACAACCC	TGAAGGGCATCCTTGAAATC	241	predicted protein [Populus trichocarpa]	0.0183721	7.61429e+13	2	P:biological_process; C:cellular_component
GR7D2IN01AKXEL	GR7D2IN01AKXELa	509	1	4	agcc	4	347	362	110	214	N	AGAACCCATACGTGTTTAGGC	TCCATTCTAATGCCTCAGCC	264	---NA---			0	-
GR7D2IN01AL2A2	GR7D2IN01AL2A2a	304	1	2	tc	6	103	114	3	62	N	CGATGCTCACCAAATTTCC	CCCACGAAAAGTTACAGACAA	226	---NA---			0	-
GR7D2IN01AL6TB	GR7D2IN01AL6TBa	417	2	3	tcc	4	95	106	3	251	Y	TCCCTGACCATCCTGAACTC	AATGTCTCACCAGCAGGGAC	195	---NA---			0	-
GR7D2IN01AL6TB	GR7D2IN01AL6TBb	417	2	3	gcc	4	134	145	3	251	Y	TCCCTGACCATCCTGAACTC	AATGTCTCACCAGCAGGGAC	195	---NA---			0	-
GR7D2IN01ALH3G	GR7D2IN01ALH3Ga	513	2	4	aaat	3	305	316	21	119	N	CCAAGCATGTGATCAGAGGAA	CCTGTTGGTCAGTGTCCTCA	272	---NA---			0	-
GR7D2IN01ALH3G	GR7D2IN01ALH3Gb	513	2	6	gttgca	3	486	503	21	119	N				---NA---			0	-
GR7D2IN01ALN3F	GR7D2IN01ALN3Fa	342	1	2	at	10	60	79	35	202	Y	CATCCCCACAACTTCAGCTC	GTTCCTGTGCAGGTGTGCTA	203	---NA---			0	-
GR7D2IN01ALO2M	GR7D2IN01ALO2Mb	172	2	2	ta	5	41	50	0	0	N	GAGGAGGAGGAGGAGGATTG	CCTTCTCACTGGGGAACAAC	141	---NA---			0	-
GR7D2IN01ALO2M	GR7D2IN01ALO2Ma	172	2	3	gag	5	7	21	0	0	N				---NA---			0	-
GR7D2IN01ALTIC	GR7D2IN01ALTICa	506	2	4	gcat	4	60	75	156	308	N	CATGAGCTTCCTTTTTGTTGC	GGGGATCTCATTCCCAAAGT	206	---NA---			0	-
GR7D2IN01ALTIC	GR7D2IN01ALTICb	506	2	5	gcccg	3	467	481	156	308	N				---NA---			0	-
GR7D2IN01ALWIB	GR7D2IN01ALWIBa	337	1	3	atc	4	293	304	116	328	Y	GAAGAACCCATGCTGCTTGT	GAATGTAAATGGGCTTGCCT	154	zinc finger family protein	5.83374e-28	84.6%	4	P:regulation of gene expression; F:transition metal ion binding; ; C:cell part	-
GR7D2IN01AM149	GR7D2IN01AM149a	530	1	3	ctc	6	315	332	28	384	Y	AGAGCGTTTCTGACGACGAT	TGGTCGGAGTTTCGTTTTTC	220	protein	3.24198e-15	80.2%	0	-
GR7D2IN01AM667	GR7D2IN01AM667a	492	1	5	tcaat	3	316	330	120	461	Y	TCAATCTCACCTTGGCTTCC	GGAAGATGGGTTTGCTGAAA	200	---NA---			0	-
GR7D2IN01AM946	GR7D2IN01AM946a	402	1	2	ag	7	250	263	94	192	N	GTTGTGCCCTTTGTGCTTTT	CGGGTTAAAGCACACCCTTA	180	---NA---			0	-
GR7D2IN01AMF6V	GR7D2IN01AMF6Va	52	1	4	tgat	4	8	23	0	0	N				---NA---			0	-
GR7D2IN01AMJN5	GR7D2IN01AMJN5a	425	1	6	ttttaa	3	372	389	107	211	N				---NA---			0	-
GR7D2IN01AMQAC	GR7D2IN01AMQACa	496	1	3	agc	4	425	436	279	485	Y	TGAGAAACAGGGGTTATCGC	GCCCTTATGCCCTTTCTTTC	165	af386972_1 protein	5.56343	65.3%	2	P:biological_process; C:cellular_component
GR7D2IN01AMSO6	GR7D2IN01AMSO6a	395	1	2	ga	8	67	82	216	338	N	CTTGGGGCAGCTGACATAGT	CAATGTGTCAAGCCTTCTGC	269	---NA---			0	-
GR7D2IN01AN4B6	GR7D2IN01AN4B6a	487	1	5	tattt	3	331	345	227	382	Y	GGGGGAGGAGATCCTATTTG	ATTAGCAAGAGGTGGAGGCA	180	---NA---			0	-
GR7D2IN01AN89F	GR7D2IN01AN89Fa	512	1	2	ga	5	170	179	254	433	N	CCTCCAAAAACCCAACTCAA	GGGCTTCTTCCTTTGCTTCT	250	---NA---			0	-
GR7D2IN01ANIRF	GR7D2IN01ANIRFa	417	1	3	aac	5	196	210	73	381	Y	GAGACCTGCATAGACTCGGC	TTCACCAGGATTTGAAAGGC	272	homeodomain protein	6.94835e-34	83.1%	5	P:regulation of gene expression; P:transcription, DNA-dependent; F:DNA binding; ; C:intracellular membrane-bounded organelle	-
GR7D2IN01ANKA0	GR7D2IN01ANKA0b	392	3	2	tg	6	305	316	81	314	N	GCTCAAAGACTACGGCCAAG	GCGTTTGGTTGCTGAGAAAA	220	utp--glucose-1-phosphate uridylyltransferase family protein	25.1282	7.52857e+13	2	P:metabolic process; F:nucleotidyltransferase activity	-
GR7D2IN01ANKA0	GR7D2IN01ANKA0c	392	3	2	ag	5	317	326	81	314	N	GCTCAAAGACTACGGCCAAG	GCGTTTGGTTGCTGAGAAAA	220	utp--glucose-1-phosphate uridylyltransferase family protein	25.1282	7.52857e+13	2	P:metabolic process; F:nucleotidyltransferase activity	-
GR7D2IN01ANKA0	GR7D2IN01ANKA0a	392	3	2	ga	8	5	20	81	314	N				utp--glucose-1-phosphate uridylyltransferase family protein	25.1282	7.52857e+13	2	P:metabolic process; F:nucleotidyltransferase activity	-
GR7D2IN01ANRK2	GR7D2IN01ANRK2a	247	1	2	tc	5	167	176	95	247	Y				---NA---			0	-
GR7D2IN01ANXQM	GR7D2IN01ANXQMa	135	1	3	tct	4	78	89	3	71	N	AACTTGGCCTGAATACGTGC	GAAAAGGACAGAGGGAGGCT	102	---NA---			0	-
GR7D2IN01AO676	GR7D2IN01AO676a	539	1	3	taa	4	81	92	392	538	N	CAACAGAAAGCGAAACGTGA	ATAGTTAGTTTGGCGTGGCG	154	protein	4.44293e-07	68.3%	1	F:nucleic acid binding
GR7D2IN01AOCAP	GR7D2IN01AOCAPa	462	1	3	tcc	7	250	270	76	462	Y	GACAAGAACCCGGTCAAAAA	AAATCTCGGCGTAAATGTCG	289	heat shock protein	1.06889e-28	76.6%	3	F:heat shock protein binding; P:protein folding; F:unfolded protein binding	-
GR7D2IN01AODGK	GR7D2IN01AODGKa	416	1	3	ttc	4	227	238	71	406	Y	TCTTGCCCTGTTGGGTAAAC	AGGAGCTCTCTCCCTGGTTC	193	phosphatase 2c family protein	9.7621e-28	92.3%	2	F:phosphoprotein phosphatase activity; C:plastid	EC:3.1.3.16
GR7D2IN01AOVAW	GR7D2IN01AOVAWa	500	1	3	tcc	4	380	391	183	314	N	AATGACACCAGCTCTTGCCT	TTGTTGTCGAGAATTTGGAGG	187	unnamed protein product [Vitis vinifera]	4.01403e-38	67.3%	1	C:cellular_component
GR7D2IN01AOZ7E	GR7D2IN01AOZ7Ea	545	1	6	aaacta	4	431	454	212	310	N	GCCTTGAAGCGTATGGAAAA	AGAGTGAGATTCCGTGGTGTT	233	---NA---			0	-
GR7D2IN01AOZGJ	GR7D2IN01AOZGJa	290	1	3	cat	5	52	66	11	187	Y	CATCATGCAAATTGAACGAAA	GCGGACGATTACAAGTTGGT	235	---NA---			0	-
GR7D2IN01AP6KI	GR7D2IN01AP6KIa	90	2	2	ag	8	46	61	0	0	N				---NA---			0	-
GR7D2IN01AP6KI	GR7D2IN01AP6KIb	90	2	2	ga	6	63	74	0	0	N				---NA---			0	-
GR7D2IN01APBNE	GR7D2IN01APBNEa	544	1	2	ga	5	423	432	394	501	Y	CTGGGTGTGGTTCCACTTTT	TTCCTTTGGTTCCTTTCTTTG	236	---NA---			0	-
GR7D2IN01APDGS	GR7D2IN01APDGSa	478	1	2	ct	5	76	85	99	476	N	AGTTTCGGATTCATTTCCCT	ATCCAAACATTCCCGGTGTA	266	protein binding protein	1.24891e-43	94.1%	1	F:zinc ion binding	-							SUPERFAMILY)
GR7D2IN01APEQM	GR7D2IN01APEQMa	444	1	3	tgc	4	182	193	1	309	Y	AAAGCAGAATCTGAGGCCAA	CATTTTCTGCAGCCCTGATT	268	---NA---			0	-
GR7D2IN01APMKT	GR7D2IN01APMKTa	447	2	3	tct	4	18	29	78	386	N	AGGTTTCTCAGAGGCGCT	GGAATTTACACCTCCAGGCA	179	glutamate-1-semialdehyde- -aminomutase	2.00591e-44	95.7%	8	C:plastid envelope; F:intramolecular transferase activity, transferring amino groups; P:response to radiation; P:porphyrin biosynthetic process; C:plastid stroma; C:extracellular region; F:transaminase activity; F:pyridoxal phosphate binding	EC:5.4.3.0
GR7D2IN01APMKT	GR7D2IN01APMKTb	447	2	3	aga	4	97	108	78	386	Y	GTTGTTGTGTCAAAATGGCG	TATTGCTGGTCCCCAAGAAC	242	glutamate-1-semialdehyde- -aminomutase	2.00591e-44	95.7%	8	C:plastid envelope; F:intramolecular transferase activity, transferring amino groups; P:response to radiation; P:porphyrin biosynthetic process; C:plastid stroma; C:extracellular region; F:transaminase activity; F:pyridoxal phosphate binding	EC:5.4.3.0
GR7D2IN01APOS8	GR7D2IN01APOS8a	399	1	4	acaa	3	288	299	257	397	Y	ATGATGGAAGATGCTGGGAC	GGTGTGCCATTTGGCAGTAG	139	---NA---			0	-
GR7D2IN01APOZZ	GR7D2IN01APOZZa	477	1	4	ttga	3	229	240	3	212	N	CGTTCTAGCGAGCGAGTCTT	GCTGCAGGTGAATCAGCATA	266	unnamed protein product [Vitis vinifera]	1381.23	7.23333e+13	0	-
GR7D2IN01APXHQ	GR7D2IN01APXHQa	159	1	2	ct	6	145	156	2	55	N				---NA---			0	-
GR7D2IN01APYIO	GR7D2IN01APYIOa	313	1	3	aag	4	41	52	158	277	N	TTGGTCCAACTTGCAATCAC	GCGTGGAGTAAGCTCTTTGG	116	predicted protein [Populus trichocarpa]	4036.24	52.0%	0	-
GR7D2IN01AQ4H1	GR7D2IN01AQ4H1a	184	1	2	ct	6	172	183	0	0	N				---NA---			0	-
GR7D2IN01AQCK4	GR7D2IN01AQCK4a	398	1	2	ag	10	197	216	93	194	N	CGACGACTTCGGCTAACTTC	TCCAAGCTTGTGGCATAGTG	216	---NA---			0	-
GR7D2IN01AQE3C	GR7D2IN01AQE3Ca	473	2	4	tttc	3	372	383	5	298	N	GTGGCCTTCTGAGAATTTGC	TCTCCCTCTGTGTGTATGCG	300	histidine triad family protein	3.13152e-23	76.5%	1	F:catalytic activity
GR7D2IN01AQE3C	GR7D2IN01AQE3Cb	473	2	2	ga	5	453	462	5	298	N				histidine triad family protein	3.13152e-23	76.5%	1	F:catalytic activity
GR7D2IN01AQN2F	GR7D2IN01AQN2Fa	376	2	2	ta	6	242	253	0	0	N				---NA---			0	-
GR7D2IN01AQN2F	GR7D2IN01AQN2Fb	376	2	4	aagt	3	315	326	0	0	N				---NA---			0	-
GR7D2IN01AQQ98	GR7D2IN01AQQ98a	224	1	4	gaaa	3	54	65	89	184	N				---NA---			0	-
GR7D2IN01AQZLW	GR7D2IN01AQZLWb	459	2	6	ggtggc	3	23	40	2	262	Y	GGTGATGATCGTGGTGGTG	TCCATTTGCCAACTTCTTCC	300	dna-binding bromodomain-containing protein	5.59153e-35	86.2%	3	F:nucleic acid binding; C:intracellular membrane-bounded organelle; F:protein binding	-
GR7D2IN01AQZLW	GR7D2IN01AQZLWa	459	2	3	gtg	4	15	26	2	262	Y				dna-binding bromodomain-containing protein	5.59153e-35	86.2%	3	F:nucleic acid binding; C:intracellular membrane-bounded organelle; F:protein binding	-
GR7D2IN01AR01I	GR7D2IN01AR01Ia	447	1	5	cctcc	3	343	357	273	398	Y	AAATTCTTCCCCCTCCCTTT	TGTGTTGGAATTTGGATGGA	103	---NA---			0	-
GR7D2IN01AR62U	GR7D2IN01AR62Ua	215	1	3	aag	7	188	208	88	171	N				---NA---			0	-
GR7D2IN01ARSCC	GR7D2IN01ARSCCb	462	2	3	tca	5	396	410	2	376	N	CCCTTGGAAATCAAACATGC	AGATGGTGATTAGTTGGGCG	298	wd-40 repeat expressed	8.8271e-36	96.0%	1	C:cullin-RING ubiquitin ligase complex	-
GR7D2IN01ARSCC	GR7D2IN01ARSCCa	462	2	3	ctc	4	305	316	2	376	Y	CGAGAATTCATCCCTTGGAA	GAGGATGATGGGATGATTGG	239	wd-40 repeat expressed	8.8271e-36	96.0%	1	C:cullin-RING ubiquitin ligase complex	-
GR7D2IN01ARXNS	GR7D2IN01ARXNSa	433	1	5	ctctt	3	244	258	89	310	Y	AACACCGCTGAAGATTACTGC	AAAGGCCTCATGTGGAACTG	147	---NA---			0	-
GR7D2IN01AS6QI	GR7D2IN01AS6QIa	499	1	4	actc	3	447	458	34	414	N	GAAGTACCGCGTGTTTCCAT	TTAGGTGGGGGAAAATGAGG	208	unnamed protein product [Vitis vinifera]	9.86401e-45	86.7%	2	F:transferase activity, transferring pentosyl groups; C:plastid	EC:2.4.2.0
GR7D2IN01AS9DO	GR7D2IN01AS9DOa	107	1	4	atta	4	50	65	0	0	N				---NA---			0	-
GR7D2IN01ASI8H	GR7D2IN01ASI8Ha	535	1	2	tg	5	94	103	349	513	N				---NA---			0	-
GR7D2IN01ASLDF	GR7D2IN01ASLDFa	424	1	2	tc	5	68	77	116	385	N	ACCCAAAATCCCAAACCAAT	TCCCACCCACTTTCGTCTAC	299	predicted protein [Populus trichocarpa]	2.8288e-09	6.93333e+13	2	P:biological_process; C:cellular_component
GR7D2IN01AT83N	GR7D2IN01AT83Na	487	1	3	act	4	83	94	133	450	N				histone h2a protein	0.0575073	100.0%	8	P:response to stress; P:response to other organism; C:external encapsulating structure; P:genetic transfer; C:nuclear lumen; C:nucleosome; F:DNA binding; P:nucleosome assembly	-
GR7D2IN01ATGD1	GR7D2IN01ATGD1a	313	3	2	ga	5	26	35	104	313	N	CGCACTCACACAAAACACAG	AGCCCAGGAGCAATACTTGA	300	predicted protein [Populus trichocarpa]	73.5576	93.0%	0	-
GR7D2IN01ATGD1	GR7D2IN01ATGD1b	313	3	2	ag	5	37	46	104	313	N	CGCACTCACACAAAACACAG	AGCCCAGGAGCAATACTTGA	300	predicted protein [Populus trichocarpa]	73.5576	93.0%	0	-
GR7D2IN01ATGD1	GR7D2IN01ATGD1c	313	3	2	ag	6	86	97	104	313	N	CGCACTCACACAAAACACAG	AGCCCAGGAGCAATACTTGA	300	predicted protein [Populus trichocarpa]	73.5576	93.0%	0	-
GR7D2IN01ATH2D	GR7D2IN01ATH2Da	471	1	4	ttct	3	221	232	2	196	N	GCCATTCTCAGTCGATCCAT	TAGCTTATAATGTCCCGGCG	277	ac016162_13are1-like protein 78992-73047	4.81166e-39	72.3%	4	C:endomembrane system; C:intracellular membrane-bounded organelle; P:cell morphogenesis involved in differentiation; P:reproduction	-
GR7D2IN01ATLAR	GR7D2IN01ATLARa	487	1	3	atc	4	186	197	117	236	Y	TTGCCAACCTCTTCATCCTC	ACAAGAGACGGGCAGAGAAG	253	---NA---			0	-
GR7D2IN01ATNJD	GR7D2IN01ATNJDa	458	2	3	gaa	4	313	324	177	449	Y	AGCTGGATTTCCATGTGAGG	CGTCTCCTGTCTCCAAGAGG	124	unnamed protein product [Vitis vinifera]	2.07238e-05	62.3%	0	-
GR7D2IN01ATNJD	GR7D2IN01ATNJDb	458	2	3	caa	4	438	449	177	449	Y				unnamed protein product [Vitis vinifera]	2.07238e-05	62.3%	0	-
GR7D2IN01ATNJL	GR7D2IN01ATNJLa	539	1	3	gag	4	318	329	18	494	Y	CTCCAATTCGGCTCCAGTAG	CCTCCTCTTCACTGCCATTC	259	xap5 family protein	1.16378e-23	84.9%	3	P:circadian rhythm; P:photomorphogenesis; C:nucleus	-
GR7D2IN01ATTFL	GR7D2IN01ATTFLa	395	1	3	aga	4	78	89	10	393	Y	AAAATGCGAGAGAAGGGTGA	GGAGGTTGAGAAAGTGCAGC	290	unnamed protein product [Vitis vinifera]	1.12043e-07	92.25%	2	P:gene expression; C:cytoplasmic vesicle	-
GR7D2IN01ATTJT	GR7D2IN01ATTJTa	450	3	5	aagga	3	114	128	169	318	N	GAGGCAAACCAATATCAGCAA	ATACGAGGGAAGGGAGGAGA	167	---NA---			0	-
GR7D2IN01ATTJT	GR7D2IN01ATTJTb	450	3	6	aaaaat	3	169	186	169	318	Y	GGCCTCTCAGAATGAAGGAA	TCTCAGCCAGATTCATGCAG	233	---NA---			0	-
GR7D2IN01ATTJT	GR7D2IN01ATTJTc	450	3	2	tc	7	210	223	169	318	Y	TCTCCTCCCTTCCCTCGTAT	CTCAATTTTCTCAGGCTCGG	216	---NA---			0	-
GR7D2IN01ATUP8	GR7D2IN01ATUP8a	516	2	4	tcat	3	29	40	323	514	N	GCTTTAAGCGTCTTTTCTGCT	AGGAATCGAAGGGCAAAAAT	162	glutathione reductase	3.09186e-17	91.5%	5	P:sulfur metabolic process; F:adenyl nucleotide binding; F:glutathione disulfide oxidoreductase activity; P:cellular homeostasis; C:intracellular part	-
GR7D2IN01ATUP8	GR7D2IN01ATUP8b	516	2	2	tc	9	41	58	323	514	N	GCTTTAAGCGTCTTTTCTGCT	AGGAATCGAAGGGCAAAAAT	162	glutathione reductase	3.09186e-17	91.5%	5	P:sulfur metabolic process; F:adenyl nucleotide binding; F:glutathione disulfide oxidoreductase activity; P:cellular homeostasis; C:intracellular part	-
GR7D2IN01AU6NG	GR7D2IN01AU6NGa	277	1	2	tg	5	235	244	148	273	Y				---NA---			0	-
GR7D2IN01AUFNU	GR7D2IN01AUFNUa	234	1	2	tg	5	18	27	72	200	N				---NA---			0	-
GR7D2IN01AUFRF	GR7D2IN01AUFRFa	502	2	4	ttat	4	128	143	64	153	Y	CTTCGAATGTTGGGGTGTCT	TTGTTGGTGGGCTCTTTTTC	227	---NA---			0	-
GR7D2IN01AUFRF	GR7D2IN01AUFRFb	502	2	2	ta	10	393	412	64	153	N	GAAAAAGAGCCCACCAACAA	CACCACCATACTACAAGTGCC	266	---NA---			0	-
GR7D2IN01AUIT9	GR7D2IN01AUIT9a	403	1	2	at	6	197	208	123	257	Y	ATGAAGCAAACCACTAGGCG	TCATTAAGAGGGGCATTTGG	233	---NA---			0	-
GR7D2IN01AUMAS	GR7D2IN01AUMASa	543	1	3	cga	8	249	272	233	541	Y	AAAAAGCACCGGCCTAGAAT	TGGGCCTCTCAGACTCATCT	266	myosin subfamily viii heavy chain	0.00196051	88.4%	3	F:nucleoside-triphosphatase activity; F:adenyl ribonucleotide binding; C:actin cytoskeleton	EC:3.6.1.15
GR7D2IN01AUOLE	GR7D2IN01AUOLEa	498	1	3	ttc	10	13	42	168	497	N				adp-ribosylation factor	1.12497e-48	97.9%	4	C:intracellular membrane-bounded organelle; F:GTP binding; P:intracellular protein transport; P:small GTPase mediated signal transduction	-
GR7D2IN01AUOUD	GR7D2IN01AUOUDa	405	1	4	acaa	3	143	154	134	307	Y	ATACCATAACATTCGCCCCA	AGTTGCAGCTTGGCTTGTTT	194	signal peptide peptidase family protein	5.55142e-50	93.6%	2	F:aspartic-type endopeptidase activity; C:integral to membrane	-
GR7D2IN01AUSFD	GR7D2IN01AUSFDa	357	1	4	atac	3	344	355	217	276	N				---NA---			0	-
GR7D2IN01AUSZU	GR7D2IN01AUSZUa	426	1	2	tc	7	11	24	84	410	N				integral membrane single c2 domain protein	1.47551e-31	88.0%	2	F:binding; C:membrane	-
GR7D2IN01AUW3Y	GR7D2IN01AUW3Ya	456	2	2	at	5	279	288	1	189	N	CGTGAACCTGGTTTGAGGAT	TCATTGGCGTGCAAGAATAA	197	p2c59_arath ame: full=probable protein phosphatase 2c 59 short= 2c59 ame: full= 1-1-interacting protein 2 ame: full=protein phosphatase 2c win2 short=pp2c win2	6.65118e-12	96.5%	7	C:protein complex; F:cation binding; P:multi-organism process; P:defense response; P:protein modification process; F:phosphoprotein phosphatase activity; C:membrane	EC:3.1.3.16
GR7D2IN01AUW3Y	GR7D2IN01AUW3Yb	456	2	2	ag	5	434	443	1	189	N				p2c59_arath ame: full=probable protein phosphatase 2c 59 short= 2c59 ame: full= 1-1-interacting protein 2 ame: full=protein phosphatase 2c win2 short=pp2c win2	6.65118e-12	96.5%	7	C:protein complex; F:cation binding; P:multi-organism process; P:defense response; P:protein modification process; F:phosphoprotein phosphatase activity; C:membrane	EC:3.1.3.16
GR7D2IN01AUXKA	GR7D2IN01AUXKAa	498	1	3	gct	4	384	395	129	281	N				---NA---			0	-
GR7D2IN01AV1SR	GR7D2IN01AV1SRa	461	1	4	tcat	3	18	29	243	356	N				---NA---			0	-
GR7D2IN01AV2RA	GR7D2IN01AV2RAa	384	1	4	gaaa	3	290	301	195	344	Y	ATTGCTGCATTGCTCTTCCT	GCATTTCTCCCCACTTGAAA	213	unnamed protein product [Vitis vinifera]	0.605928	583333333333333	3	F:ATP binding; F:protein kinase activity; P:protein amino acid phosphorylation
GR7D2IN01AV3DQ	GR7D2IN01AV3DQa	166	1	3	ctt	7	9	29	116	166	N				---NA---			0	-
GR7D2IN01AV8JH	GR7D2IN01AV8JHa	550	1	2	ct	5	112	121	267	485	N	ACAAGTATGGCCAAAATGCC	TACCGGAAGTGGGAGAAGAA	140	ac012329_3 calcium dependent protein kinase 28698-25746	1.61069e-23	63.4%	3	F:binding; F:kinase activity; C:membrane	-
GR7D2IN01AV9F4	GR7D2IN01AV9F4a	368	1	4	tttc	3	308	319	222	368	Y				band 7 family protein	0.782007	98.4%	3	C:membrane; F:protein kinase binding; C:plastid	-
GR7D2IN01AVDZU	GR7D2IN01AVDZUa	417	1	2	tc	5	42	51	39	212	Y	TCCTTCCTCCTTCAAGACAAA	AGAAAGTGGCGAATGTGGTC	144	---NA---			0	-
GR7D2IN01AVM1F	GR7D2IN01AVM1Fa	481	1	2	tc	5	30	39	61	480	N	GTCACCGCCATCGTCCT	GTTGCCGGACAAGTTGAGAT	246	at5g10020 t31p16_9	1.48848e-39	72.1%	7	P:protein modification process; F:protein kinase activity; P:enzyme linked receptor protein signaling pathway; C:membrane; C:cytoplasmic vesicle; F:adenyl ribonucleotide binding; F:protein binding	-
GR7D2IN01AVOOX	GR7D2IN01AVOOXa	372	1	2	ta	15	336	365	78	281	N				---NA---			0	-
GR7D2IN01AVPXL	GR7D2IN01AVPXLa	173	1	2	tc	8	98	113	5	172	Y				---NA---			0	-
GR7D2IN01AVW7U	GR7D2IN01AVW7Ua	381	1	5	aaaga	3	66	80	114	272	N	GGGCCACCCTAAAAATTAGAA	ACTCTCCCCTTTTTCCTCCA	198	---NA---			0	-
GR7D2IN01AVXKU	GR7D2IN01AVXKUa	304	1	2	ag	6	101	112	33	152	Y	GGACAAAATCGTGCCCTAAA	TGAGCGTCAAAGCCACTATG	143	---NA---			0	-
GR7D2IN01AW098	GR7D2IN01AW098a	379	1	2	ta	8	194	209	50	148	N	TAGGGGTTATGTTGGGCTTG	TGAACATCCAGAGGCAACAG	230	---NA---			0	-
GR7D2IN01AW6P7	GR7D2IN01AW6P7a	320	2	2	at	8	234	249	0	0	N	TAACGAGGATCCATTGGAGG	TTTGTTTGTTTTTGCCAGGG	258	---NA---			0	-
GR7D2IN01AW6P7	GR7D2IN01AW6P7b	320	2	2	ct	9	291	308	0	0	N				---NA---			0	-
GR7D2IN01AWG8X	GR7D2IN01AWG8Xa	77	1	2	ta	8	62	77	0	0	N				---NA---			0	-
GR7D2IN01AWHW0	GR7D2IN01AWHW0a	522	4	3	ctt	5	139	153	290	475	N	GCTTGCTGTTTCATGGGGTA	CTCCTCCTCCTCCGTCTCTT	178	---NA---			0	-
GR7D2IN01AWHW0	GR7D2IN01AWHW0b	522	4	2	tc	5	153	162	290	475	N	GCTTGCTGTTTCATGGGGTA	CTCCTCCTCCTCCGTCTCTT	178	---NA---			0	-
GR7D2IN01AWHW0	GR7D2IN01AWHW0c	522	4	6	catggc	3	186	203	290	475	N	GCTTGCTGTTTCATGGGGTA	CTCCTCCTCCTCCGTCTCTT	178	---NA---			0	-
GR7D2IN01AWHW0	GR7D2IN01AWHW0d	522	4	3	gga	4	218	229	290	475	N	TCACTGTGCTTCATCATGGC	CTCCTGTCCCCAAAAATTCA	139	---NA---			0	-
GR7D2IN01AWQZA	GR7D2IN01AWQZAa	379	1	4	ttta	3	349	360	3	260	N				---NA---			0	-
GR7D2IN01AX0MV	GR7D2IN01AX0MVa	99	1	2	ta	11	77	98	0	0	N				---NA---			0	-
GR7D2IN01AX0TE	GR7D2IN01AX0TEa	454	1	2	ag	5	150	159	123	203	Y	CAAAGCCCAAATCCAGAAAA	TGGTGGGTTGGTGCTAATTT	214	---NA---			0	-
GR7D2IN01AX3QU	GR7D2IN01AX3QUa	334	3	2	at	6	303	314	74	175	N				---NA---			0	-
GR7D2IN01AX3QU	GR7D2IN01AX3QUb	334	3	6	tgtgtg	3	314	331	74	175	N				---NA---			0	-
GR7D2IN01AX3QU	GR7D2IN01AX3QUc	334	3	2	gt	10	315	334	74	175	N				---NA---			0	-
GR7D2IN01AX8EU	GR7D2IN01AX8EUa	473	1	5	ttttg	3	300	314	1	180	N	TGGAAGCCTGTTCAATTTCC	TTGTGGATGCATTTGGTCAT	253	---NA---			0	-
GR7D2IN01AXAQT	GR7D2IN01AXAQTa	467	1	2	ag	5	24	33	129	467	N	CCGAATCGGAGAAAGAAGAG	CATGGCAAGCGACTTAGTGA	170	transmembrane protein	2.43415e-28	95.2%	2	P:response to abiotic stimulus; C:membrane	-
GR7D2IN01AXAVC	GR7D2IN01AXAVCa	498	1	3	tgc	4	477	488	345	497	Y				gata domain class transcription factor	5.19514e-06	68.4%	11	P:response to radiation; P:seed germination; P:hexose mediated signaling; P:regulation of metabolic process; F:transition metal ion binding; P:flower development; P:rhythmic process; ; F:DNA binding; P:gibberellin mediated signaling pathway; P:transcription, DNA-dependent	-
GR7D2IN01AXK6M	GR7D2IN01AXK6Ma	331	1	4	agat	3	159	170	112	210	Y	CCTTAAAATTTCCATGCCCA	GGCTCTACCCATGTTTTCCA	243	unnamed protein product [Vitis vinifera]	3029.13	86.0%	6	F:protein histidine kinase activity; P:signal transmission; F:molecular transducer activity; P:transcription, DNA-dependent; F:adenyl ribonucleotide binding; P:protein modification process	EC:2.7.13.3
GR7D2IN01AXLJE	GR7D2IN01AXLJEa	386	1	2	at	5	46	55	35	166	Y	GATGGCCTTGAATGTTCCAT	TGTGGGACAAAACCATAAACC	275	---NA---			0	-
GR7D2IN01AXPY7	GR7D2IN01AXPY7a	509	1	2	tg	5	165	174	50	223	Y	CAATGCGAGTCCTCTTTGTG	CGCTAATCCAAAATTCCGAC	144	---NA---			0	-
GR7D2IN01AXQVX	GR7D2IN01AXQVXa	308	1	3	ttg	4	10	21	33	308	N				ac011436_28 transcription factor	1.94657e-08	68.4%	6	F:transcription regulator activity; F:nucleic acid binding; P:regulation of gene expression; P:regulation of macromolecule biosynthetic process; P:transcription, DNA-dependent; F:zinc ion binding	-
GR7D2IN01AXRNW	GR7D2IN01AXRNWa	509	1	3	aga	4	189	200	63	266	Y	GTTACAGGGGATTCGCTCAA	TGGTGGGCACATAGGGTATT	122	---NA---			0	-
GR7D2IN01AXVG0	GR7D2IN01AXVG0a	470	1	3	tgg	4	287	298	138	470	Y	TGGAGAATGGTTGTGGGTTT	GCAGCTCGCAGAGAGAGATT	247	pub62_arath ame: full=u-box domain-containing protein 62 ame: full=plant u-box protein 62	2.48958e-43	74.7%	3	C:protein complex; P:protein modification by small protein conjugation; F:small conjugating protein ligase activity	-							SUPERFAMILY)
GR7D2IN01AY290	GR7D2IN01AY290a	443	1	3	tgc	5	394	408	75	380	N				enhancer of rudimentary homolog ater	6.22817e-33	94.3%	1	P:cell cycle	-
GR7D2IN01AYBF3	GR7D2IN01AYBF3a	464	1	3	aga	4	225	236	206	307	Y	AAAGCATAACAAACCCACGG	CTTAGCCTTGGCCTTCTCCT	286	---NA---			0	-
GR7D2IN01AYCOJ	GR7D2IN01AYCOJa	71	1	2	at	6	36	47	0	0	N				---NA---			0	-
GR7D2IN01AYNP9	GR7D2IN01AYNP9a	472	1	4	gatt	3	45	56	90	455	N	TCTTCCTTCTTCTTCCTACCG	CGCTTCAACTCCTCCTTGTC	205	diacylglycerol kinase	4.19489e-09	65.2%	3	P:activation of protein kinase C activity by G-protein coupled receptor protein signaling pathway; F:diacylglycerol kinase activity; F:kinase activity
GR7D2IN01AYOQZ	GR7D2IN01AYOQZa	492	1	2	ga	5	112	121	14	187	Y	TTTCCCAACCCACAACATTT	TGACCCTGTTATGGCTGTGA	215	---NA---			0	-
GR7D2IN01AYTSZ	GR7D2IN01AYTSZa	162	1	2	ga	9	19	36	90	119	N	GTTGGGGTGATTTGGGG	TGCTAGGCTCTAACAAGCACG	156	---NA---			0	-
GR7D2IN01AZ1YI	GR7D2IN01AZ1YIa	567	1	4	caaa	3	38	49	226	531	N	CAATGTGAGTGTTGTTCCGC	TGGTTTGTGCACCAATTCTT	134	rna binding protein	1.77989e-12	80.3%	3	F:nucleic acid binding; C:nuclear lumen; F:nucleotide binding	-
GR7D2IN01AZ7M8	GR7D2IN01AZ7M8a	360	1	3	tga	6	253	270	111	221	N	TCCCTCATCACTCATGGACA	TCATGAACCCATTGAACTCG	204	---NA---			0	-
GR7D2IN01AZ8AP	GR7D2IN01AZ8APa	481	1	2	tg	7	343	356	277	420	Y	GCAGGGGAATGCATTTTCTA	CTGCTAATTGTGGTGGCAGA	262	---NA---			0	-
GR7D2IN01AZFN3	GR7D2IN01AZFN3a	371	1	2	tc	5	40	49	68	370	N	ATATGGAACGTTCTCCACCC	AAAGGAGAGAGACGGAGAGGA	136	---NA---			0	-
GR7D2IN01AZMQ9	GR7D2IN01AZMQ9a	249	1	2	ag	16	213	244	81	140	N				---NA---			0	-
GR7D2IN01AZOA7	GR7D2IN01AZOA7a	394	1	3	gca	4	244	255	3	377	Y	CTTTGCTGCTTCTCCCAAAC	GGAGGTTGACCACACTCCAT	100	unnamed protein product [Vitis vinifera]	1.60999e-38	74.7%	1	C:intracellular membrane-bounded organelle	-
GR7D2IN01AZQ4K	GR7D2IN01AZQ4Ka	503	1	2	ct	9	263	280	69	323	Y	CCTTCCGTTCCCATTACCTT	CATTGATCGACCGTTCTCCT	204	n-acetyltransferase hookless1	2.41837e-07	91.7%	4	P:cell morphogenesis; P:hormone-mediated signaling pathway; P:response to red or far red light; F:acetyltransferase activity	-
GR7D2IN01AZRTP	GR7D2IN01AZRTPa	253	1	2	ta	6	79	90	28	168	Y				---NA---			0	-
GR7D2IN01AZYBP	GR7D2IN01AZYBPa	489	1	3	tct	4	200	211	27	173	N	ATTGCATTCTCTGGGTCCAC	AGACCCACCTGTTGGACAAG	297	---NA---			0	-
GR7D2IN01B0149	GR7D2IN01B0149a	489	1	3	cat	5	265	279	32	361	Y	TCCGCATCTTAAATGGCTTC	TGAAAGTTCCTTTGGGGATG	117	protein	1.00052e-30	88.8%	2	F:protein binding; P:cellular protein metabolic process	-
GR7D2IN01B0825	GR7D2IN01B0825a	242	1	6	cagtgc	3	35	52	37	159	N	TTTGCCCTTTAATAACCCCA	ATCACATCAGCCACCTCTCC	204	---NA---			0	-
GR7D2IN01B0FJ4	GR7D2IN01B0FJ4a	383	1	2	ag	21	270	311	1	123	N	TAAATAGAAAACCAGGGGCG	CATGGTCATGGACATCCAAA	243	---NA---			0	-
GR7D2IN01B0RBU	GR7D2IN01B0RBUa	105	1	2	ct	9	14	31	2	70	Y				---NA---			0	-
GR7D2IN01B0SOH	GR7D2IN01B0SOHa	379	1	2	tc	5	184	193	1	78	N	CATGTGGCAAGTGGCTTAGA	CACACACACCCACGGTAGAA	273	---NA---			0	-
GR7D2IN01B0UKD	GR7D2IN01B0UKDa	430	1	3	gaa	4	396	407	113	232	N	GTCAATGTCACCGGCCTACT	CCACCTTCTTCTCCTTCTTCA	113	predicted protein [Populus trichocarpa]	1.20719e-17	85.3%	1	C:intracellular membrane-bounded organelle	-
GR7D2IN01B1BYL	GR7D2IN01B1BYLa	180	1	2	ag	7	130	143	31	99	N				---NA---			0	-
GR7D2IN01B1M8Y	GR7D2IN01B1M8Ya	409	1	2	gt	6	211	222	91	165	N	GATAAAATGTCAATGGGGCG	GCTAACTGGCTCCACACACA	147	---NA---			0	-
GR7D2IN01B1R1I	GR7D2IN01B1R1Ia	139	1	3	gct	5	7	21	3	122	Y				---NA---			0	-
GR7D2IN01B1U64	GR7D2IN01B1U64a	346	1	3	tga	4	211	222	17	346	Y	AACCATCGGAAATCTCCTCC	AATCCATCCCTCCAACACTG	137	rna-binding protein	5.02145e-16	8.46667e+13	1	F:binding	-
GR7D2IN01B1ZL3	GR7D2IN01B1ZL3a	352	1	2	at	6	161	172	1	147	N	GTGCCACTACAACAGCCTCA	ATGGCTTTTCCACGTCAAAC	171	af389284_1at4g04860 t4b21_2	4.67192e-06	71.4%	1	P:proteolysis
GR7D2IN01B1ZUF	GR7D2IN01B1ZUFa	410	1	6	cagaag	3	266	283	3	350	Y	AACAACAATCTTATCGGGCG	TCTTCGTTTTGCATTCCCTC	154	at4g33140 f4i10_70	1.97025e-17	88.3%	1	C:intracellular membrane-bounded organelle	-
GR7D2IN01B29QA	GR7D2IN01B29QAa	413	1	6	aaaaat	3	377	394	205	324	N				---NA---			0	-
GR7D2IN01B2G4V	GR7D2IN01B2G4Va	517	1	4	cgtg	3	347	358	31	192	N	ACATCAACGGGAAGGACTTG	CATTCATGTCACCTTGCTGG	165	---NA---			0	-
GR7D2IN01B2P9A	GR7D2IN01B2P9Ab	455	2	4	ttct	3	180	191	216	401	N	AAACCCTCGTGCATGTCTTC	TGTCTTGTTGAGTGCTTGCC	186	---NA---			0	-
GR7D2IN01B2P9A	GR7D2IN01B2P9Aa	455	2	3	ttc	4	3	14	216	401	N				---NA---			0	-
GR7D2IN01B2ZCZ	GR7D2IN01B2ZCZa	268	1	6	aattca	3	32	49	50	196	N	CTCAGCCACTGTGCAGGTA	TTTGCCTACTCGTTTCCGTC	141	---NA---			0	-
GR7D2IN01B32TT	GR7D2IN01B32TTa	441	1	2	ct	12	411	434	2	346	N				predicted protein [Populus trichocarpa]	1.13917e-47	99.9%	1	F:phosphatase activity	EC:3.1.3.0
GR7D2IN01B3J5L	GR7D2IN01B3J5La	401	1	3	tgc	6	291	308	44	226	N	CTTTCATGTTCCTCCCCAAA	CNCAAGCTTTGACCCAGATT	169	---NA---			0	-
GR7D2IN01B3SW0	GR7D2IN01B3SW0a	434	1	4	ttaa	3	307	318	130	267	N				---NA---			0	-
GR7D2IN01B3VAN	GR7D2IN01B3VANa	249	1	2	tc	6	48	59	4	99	Y	CAAATGCCCAGATTTGTTGA	AAGATGAATTCAAGGTGGCTG	123	---NA---			0	-
GR7D2IN01B3WFG	GR7D2IN01B3WFGa	497	2	3	gct	4	105	116	1	312	Y	CCGATAACGAGGCCAATAAA	GTTTCCCTGGGACCCACTAT	269	tcp7_arath ame: full=transcription factor tcp7	2.10087e-06	63.1%	6	P:regulation of gene expression; P:circadian rhythm; F:binding; P:negative regulation of DNA binding; ; C:intracellular membrane-bounded organelle	-
GR7D2IN01B3WFG	GR7D2IN01B3WFGb	497	2	3	cgc	4	184	195	1	312	Y	CCGATAACGAGGCCAATAAA	GTTTCCCTGGGACCCACTAT	269	tcp7_arath ame: full=transcription factor tcp7	2.10087e-06	63.1%	6	P:regulation of gene expression; P:circadian rhythm; F:binding; P:negative regulation of DNA binding; ; C:intracellular membrane-bounded organelle	-
GR7D2IN01B3WKT	GR7D2IN01B3WKTb	564	2	4	tttc	4	360	375	303	383	Y	ACTATTTGGCCGACACATCC	TGGAATTCCCACATTCCATT	268	---NA---			0	-
GR7D2IN01B3WKT	GR7D2IN01B3WKTa	564	2	2	ca	6	63	74	303	383	N	CCCCATAAAACAAATTTCCCA	CGAAGGGAATTTGGAAGTCA	136	---NA---			0	-
GR7D2IN01B42LQ	GR7D2IN01B42LQa	350	2	4	aaat	3	137	148	79	219	Y	GGATCATTCCAGAAAGCCAA	TTGTAGGCGAAAAAGGGAAA	139	---NA---			4	F:DNA topoisomerase type I activity; C:chromosome; P:DNA topological change; P:DNA unwinding involved in replication
GR7D2IN01B42LQ	GR7D2IN01B42LQb	350	2	2	ac	5	204	213	79	219	Y	GGATCATTCCAGAAAGCCAA	TCCAGTTCCAGAATGCCCTA	298	---NA---			4	F:DNA topoisomerase type I activity; C:chromosome; P:DNA topological change; P:DNA unwinding involved in replication
GR7D2IN01B43CI	GR7D2IN01B43CIa	366	1	2	ag	8	248	263	160	294	Y	AGTCGGCATCTCTTTTTCCA	TGGGCCGAAAGTTAGATGAG	210	---NA---			0	-
GR7D2IN01B484D	GR7D2IN01B484Db	484	2	3	tag	4	219	230	3	329	Y	GCTTTTGCTTTTGCTTTTGC	TGAAAATCGGAAATGGAAGC	217	hypothetical protein ARALYDRAFT_493645 [Arabidopsis lyrata subsp. lyrata]	0.0552955	92.0%	3	F:adenyl ribonucleotide binding; F:nucleic acid binding; F:catalytic activity	-
GR7D2IN01B484D	GR7D2IN01B484Da	484	2	6	ttgctt	4	187	210	3	329	Y	TGAGCTCCGAGAACTCACCT	AACCCCAAAATACGGTTTCC	282	hypothetical protein ARALYDRAFT_493645 [Arabidopsis lyrata subsp. lyrata]	0.0552955	92.0%	3	F:adenyl ribonucleotide binding; F:nucleic acid binding; F:catalytic activity	-
GR7D2IN01B4G19	GR7D2IN01B4G19a	393	1	4	ctca	3	9	20	142	393	N				tim (triosephosphate isomerase) catalytic triose-phosphate isomerase	1.12329e-06	80.7%	12	F:binding; P:root development; P:glycerol metabolic process; C:plastid stroma; P:triglyceride metabolic process; P:reproduction; P:carbon fixation; P:glyceraldehyde-3-phosphate metabolic process; C:plastid envelope; P:plastid organization; C:extracellular region; F:triose-phosphate isomerase activity	EC:5.3.1.0
GR7D2IN01B4IBP	GR7D2IN01B4IBPa	218	1	6	ccagaa	3	102	119	165	218	N	TATTACCCAACAAGAGCCCG	GTCGGTTTGTTGTGCTTGTG	167	---NA---			0	-
GR7D2IN01B4IYK	GR7D2IN01B4IYKa	441	1	3	cag	4	184	195	28	441	Y	GACGAGCTGCTATGGGACAT	TGCCGTTTTAGAGGGAGAGA	238	nac domain protein	58.8372	52.9%	2	P:regulation of transcription; F:DNA binding
GR7D2IN01B567Z	GR7D2IN01B567Zb	490	2	3	gtg	7	327	347	104	274	N	CAGCTCTTGCAGAAGTGACG	AACCGAAATGCAAGACATCC	230	f-box family protein	6.54923e-14	100.0%	4	; F:DNA binding; F:zinc ion binding; P:regulation of transcription	-
GR7D2IN01B567Z	GR7D2IN01B567Za	490	2	3	tgc	4	85	96	104	274	N	CGGCGGTAGTGTTTGTTGTA	CTTCCTCCACAGACACGTCA	120	f-box family protein	6.54923e-14	100.0%	4	; F:DNA binding; F:zinc ion binding; P:regulation of transcription	-
GR7D2IN01B5CP1	GR7D2IN01B5CP1a	426	1	3	gat	4	362	373	164	424	Y	GTAGTTTTCTGCTTTGCGGC	TCTGCCTCATCACATCAAGC	280	unnamed protein product [Vitis vinifera]	0.000154468	85.75%	2	F:transition metal ion binding; F:protein binding	-
GR7D2IN01B5GI4	GR7D2IN01B5GI4a	106	1	2	ct	11	82	103	8	55	N				---NA---			0	-
GR7D2IN01B5ROQ	GR7D2IN01B5ROQa	412	1	4	ttgt	3	259	270	57	179	N	CGCCCTAATCTTCAGGTTCC	CCTTTCCGTAAATCGAACAGA	238	---NA---			0	-
GR7D2IN01B5UTR	GR7D2IN01B5UTRa	345	1	2	at	5	208	217	242	343	N	CGGTCCTCAATTTCGTGTTT	CGGTCGGTCCATTATTTCAG	273	---NA---			0	-
GR7D2IN01B5VGD	GR7D2IN01B5VGDa	66	1	4	ccaa	3	32	43	0	0	N				---NA---			0	-
GR7D2IN01B5ZBG	GR7D2IN01B5ZBGa	573	1	6	atccaa	3	493	510	194	298	N	AGATTTCAGGCTCAGGGTTG	GTATTTCTGCATGGTTTGCG	121	---NA---			0	-
GR7D2IN01B60NB	GR7D2IN01B60NBa	536	1	2	tg	5	51	60	78	251	N	ACCAGCCCAAGCTTTTTGTA	ACACCTCTTGTTGCAATCCC	101	cytochrome p450	3.54724e-41	75.3%	2	F:oxidoreductase activity; F:iron ion binding	-
GR7D2IN01B6122	GR7D2IN01B6122a	532	1	2	ta	5	113	122	16	123	Y	GCTCAAGTGACACCTCCTCC	CCATCTGCCAGCATACTCAA	135	---NA---			0	-
GR7D2IN01B638Y	GR7D2IN01B638Ya	228	1	2	ct	8	66	81	14	127	Y	TGACTATGATGGTGTTCGGC	TTGCCTTCAAAGCATTTTCA	104	---NA---			0	-
GR7D2IN01B697O	GR7D2IN01B697Oa	507	1	4	ttta	4	54	69	229	411	N				pdr2_nicpl ame: full=pleiotropic drug resistance protein 2 ame: full= 2	2.81128e-14	91.0%	7	P:DNA metabolic process; P:establishment of localization; F:transition metal ion binding; F:nucleic acid binding; C:intrinsic to membrane; F:nucleoside-triphosphatase activity; F:ATP binding	EC:3.6.1.15							SIGNALP), tmhmm	TMHMM), SSF52540	SUPERFAMILY)
GR7D2IN01B6DQB	GR7D2IN01B6DQBa	218	1	3	gat	4	41	52	33	218	Y	TGCTGTCCCTTCTGTTTTCC	ACAGCCTGCAGTTCCTCAGT	109	---NA---			0	-
GR7D2IN01B6H44	GR7D2IN01B6H44a	361	1	2	ta	7	214	227	134	313	Y	GGCCACCTCCACCTAATGTA	TAAATCCCCCTACCCAGCAT	212	---NA---			0	-
GR7D2IN01B6IF5	GR7D2IN01B6IF5a	517	1	2	ca	5	9	18	71	517	N				f-box family protein	6.60007e-41	69.5%	0	-
GR7D2IN01B6JNN	GR7D2IN01B6JNNa	471	1	3	cat	7	248	268	302	415	N	AGCCGCCTCTTATTCTCTCC	GCGAGTTNTTCCACTGGGTA	234	---NA---			0	-
GR7D2IN01B6MKY	GR7D2IN01B6MKYa	489	1	3	tgt	8	214	237	2	463	Y	TGGGGAATGTGCACTTGTAA	AACCAGAATTTGCTCCGATG	246	protein	2.65279e-23	74.7%	2	F:DNA binding; P:gene expression	-
GR7D2IN01B6PM9	GR7D2IN01B6PM9a	501	1	5	atttt	3	390	404	1	255	N	CCTTATGACCCGCAAGATGT	TGTTTCTGGGACGTTAAGGG	168	dna binding protein	1.01135e-20	65.4%	1	F:DNA binding	-
GR7D2IN01B6Q2X	GR7D2IN01B6Q2Xa	451	2	4	ttcc	3	111	122	342	449	N	TTTCTCAACAGGTGCCAATG	TCCCTCCAAATCCTACCTCC	300	---NA---			0	-
GR7D2IN01B6Q2X	GR7D2IN01B6Q2Xb	451	2	3	ctt	5	427	441	342	449	Y				---NA---			0	-
GR7D2IN01B6YVW	GR7D2IN01B6YVWa	468	1	5	caact	3	220	234	356	451	N	CCGACTTCCCCAGAATTTTA	GGCTAAGTTGGGAATTCGAT	290	---NA---			0	-
GR7D2IN01B704Y	GR7D2IN01B704Ya	490	1	6	cttctg	4	90	113	167	490	N	CGTCGCAACAACAAAGTCTC	CCTGAAATGCCCTCCTGATA	186	rrp8_arath ame: full=ribosomal rna-processing protein 8	7.08237e-40	84.6%	1	F:methyltransferase activity
GR7D2IN01B70F0	GR7D2IN01B70F0a	504	1	3	tct	8	165	188	237	368	N	GCTTCCACAGACTCTCCGAC	TGGGCAATTTGACTCTCCTT	208	f-box family protein	6.76802e-25	64.6%	1	P:biological_process
GR7D2IN01B78D0	GR7D2IN01B78D0a	496	1	3	agt	6	277	294	92	157	N	TCTACTTCCCCCACGTTGAC	CGTTTGGCCAATCAAATTCT	170	at1g10390 f14n23_29	4.34511e-19	75.6%	2	C:nuclear envelope; P:establishment of localization	-
GR7D2IN01B7BHS	GR7D2IN01B7BHSa	312	1	2	ct	7	298	311	70	174	N				---NA---			0	-
GR7D2IN01B7KU3	GR7D2IN01B7KU3a	443	3	3	atc	6	273	290	116	373	Y	TTCCTTGCCTTGGTGAAATC	GGTGATGATGATGACAACGG	140	---NA---			0	-
GR7D2IN01B7KU3	GR7D2IN01B7KU3b	443	3	3	tca	4	325	336	116	373	Y	TTCCTTGCCTTGGTGAAATC	AATCCAATGTTGGTGGCAGT	181	---NA---			0	-
GR7D2IN01B7KU3	GR7D2IN01B7KU3c	443	3	3	cca	4	349	360	116	373	Y	TTCCTTGCCTTGGTGAAATC	AAAAATCCAATGTTGGTGGC	184	---NA---			0	-
GR7D2IN01B7XFH	GR7D2IN01B7XFHa	523	1	3	aag	6	303	320	74	250	N	CATCGTCTTTCTGTCCCGAT	GTCAGGGTAATCGTCGTCGT	247	---NA---			0	-
GR7D2IN01B81DF	GR7D2IN01B81DFa	451	1	3	tcg	5	298	312	187	396	Y	GAGTGAACCGGACTCTGCTC	CCATAACGGTGACGGAAATC	207	predicted protein [Populus trichocarpa]	3.71793e-12	63.5%	0	-
GR7D2IN01B864W	GR7D2IN01B864Wa	439	1	2	ag	5	422	431	30	437	Y				at1g49590 f14j22_9	2.18406e-08	678.75	1	F:binding	-
GR7D2IN01B87N4	GR7D2IN01B87N4a	193	1	2	tc	11	28	49	110	154	N	CCCTACCGAGCAGATCTTGG	CAACTCACGGGCCTAGAAAC	176	---NA---			0	-
GR7D2IN01B89GU	GR7D2IN01B89GUa	282	1	2	ag	7	61	74	7	282	Y	GGGAAGCTGCCTCTTATCAA	AAGCAATGGCTAGCGAAAAA	217	---NA---			2	C:cytoskeleton; P:phagocytosis
GR7D2IN01B8ATM	GR7D2IN01B8ATMa	417	1	4	cttt	3	102	113	176	373	N	ACTCACACTGGAGACCCCAT	GACCCATCATCTAAGCCGAA	159	cell cycle checkpoint control protein family	3.85978e-33	79.3%	2	C:intracellular membrane-bounded organelle; P:DNA repair	-
GR7D2IN01B8DT6	GR7D2IN01B8DT6a	480	1	2	tc	5	254	263	3	254	N	CATTATGATCCCCTGCACCT	ATCTCTTTTTGGGGGCAGAT	257	at4g29790 f27b13_30	4.78206e-19	58.0%	0	-
GR7D2IN01B8PFS	GR7D2IN01B8PFSa	447	1	6	cagagg	3	311	328	3	278	N	GAGGGTGTTTTGGACAAGGA	CGGAAGGAGAAAGGGAGACT	289	unnamed protein product [Vitis vinifera]	0.00106274	72.0%	0	-
GR7D2IN01B8SPT	GR7D2IN01B8SPTa	499	2	2	tg	6	63	74	50	214	Y	GAACATGGAAAATGGTTCCG	CCAACAATGGTTATGGCACA	177	---NA---			0	-
GR7D2IN01B8SPT	GR7D2IN01B8SPTb	499	2	4	tatg	3	468	479	50	214	N				---NA---			0	-
GR7D2IN01B8VN6	GR7D2IN01B8VN6a	106	1	2	ag	12	82	105	0	0	N				---NA---			0	-
GR7D2IN01B926X	GR7D2IN01B926Xa	555	1	4	aaat	3	15	26	183	425	N				---NA---			0	-
GR7D2IN01B96M4	GR7D2IN01B96M4a	490	1	4	ttta	3	23	34	179	490	N	TTAGGAAGCGGTGGGAATC	GACCTGTCGTGCTTCCTCTC	243	myb family transcription factor	1.71619e-16	71.0%	3	P:regulation of gene expression; F:nucleic acid binding; C:intracellular membrane-bounded organelle	-
GR7D2IN01B9899	GR7D2IN01B9899a	477	1	3	tga	7	111	131	1	360	Y	ATCTGGGAAGCAAGGAGACA	TGATGAGCCAACATTTTCCA	232	predicted protein [Populus trichocarpa]	0.00498042	6.66667e+13	1	F:binding
GR7D2IN01B99LT	GR7D2IN01B99LTa	169	1	2	ag	6	157	168	11	121	N				---NA---			0	-
GR7D2IN01B9AQ6	GR7D2IN01B9AQ6a	484	2	4	tatc	3	104	115	38	181	Y	TGAAACCAATGGATCCAACA	GTGGAGGGAAACCTTGTGAA	265	---NA---			0	-
GR7D2IN01B9AQ6	GR7D2IN01B9AQ6b	484	2	2	tg	5	130	139	38	181	Y	TGAAACCAATGGATCCAACA	GTGGAGGGAAACCTTGTGAA	265	---NA---			0	-
GR7D2IN01B9XU0	GR7D2IN01B9XU0a	186	2	5	aataa	3	133	147	12	56	N				---NA---			0	-
GR7D2IN01B9XU0	GR7D2IN01B9XU0b	186	2	2	ga	17	151	184	12	56	N				---NA---			0	-
GR7D2IN01BA0SG	GR7D2IN01BA0SGa	477	1	2	ct	7	426	439	3	383	N				sucrose transporter	1.75896e-13	96.8%	5	F:disaccharide transmembrane transporter activity; P:disaccharide transport; C:intracellular membrane-bounded organelle; F:sugar:hydrogen symporter activity; C:integral to membrane	-
GR7D2IN01BA7WQ	GR7D2IN01BA7WQa	417	1	5	ttttc	3	24	38	150	359	N				---NA---			0	-
GR7D2IN01BABM5	GR7D2IN01BABM5a	74	1	4	aaat	3	37	48	0	0	N				---NA---			0	-
GR7D2IN01BAIOS	GR7D2IN01BAIOSa	460	1	3	tct	4	315	326	2	364	Y	CTCTGAGGACGGAAAGCATC	GCAGTGATTGTTGCTCTGGA	286	anti-virus transcriptional factor	1.2432e-05	58.2%	1	F:binding	-
GR7D2IN01BAKXS	GR7D2IN01BAKXSa	489	1	2	ct	7	459	472	86	457	N				transcription regulator zinc ion binding protein	2.31858e-27	706.25	3	P:regulation of gene expression; F:transition metal ion binding; C:intracellular membrane-bounded organelle	-
GR7D2IN01BAOO9	GR7D2IN01BAOO9a	510	1	6	gctcac	3	269	286	7	477	Y	ATGAAATGGTGGCTAGCAGG	TCGAGCCATTTGTCGTTGTA	131	unnamed protein product [Vitis vinifera]	5.40929e-57	82.2%	1	C:plastid	-
GR7D2IN01BAOOO	GR7D2IN01BAOOOa	441	1	3	ttc	5	360	374	99	341	N	TATCAGCCAAGAGGATTGCC	GGTCACAAGTTCTCTCTGCAA	183	eif4-gamma eif5 eif2-epsilon domain-containing protein	1.30566e-23	86.6%	3	P:translational initiation; F:binding; F:nucleotidyltransferase activity	-							TMHMM), SSF53448	SUPERFAMILY)
GR7D2IN01BATGC	GR7D2IN01BATGCa	422	1	3	gga	5	27	41	241	420	N	GAGGAGGAGAAGAGTGAGGTG	TCATAGCCTGAATCGGGAAC	133	af156667_1rna helicase	4.66118e-14	61.0%	4	C:nuclear lumen; F:nucleic acid binding; F:ATP binding; F:ATP-dependent helicase activity	-
GR7D2IN01BAVDN	GR7D2IN01BAVDNa	373	2	2	tc	5	145	154	171	365	N	GGCTTTGAAATATCGCACCT	TGGGTGAAATGTAAAGGGTCA	150	---NA---			0	-
GR7D2IN01BAVDN	GR7D2IN01BAVDNb	373	2	3	ttc	4	282	293	171	365	Y				---NA---			0	-
GR7D2IN01BAWNJ	GR7D2IN01BAWNJa	459	1	2	ga	5	162	171	118	237	Y	TATAGATTGGCCTGCTTGGG	TGGGTCCTTTTTGACTGACC	277	---NA---			0	-
GR7D2IN01BB9KG	GR7D2IN01BB9KGc	531	3	2	ca	7	477	490	2	514	Y	ACCCTTAGGGCTCCAGTTGT	TTATGGCAGTGTTTCCAGTTT	233	spl14_arath ame: full=squamosa promoter-binding-like protein 14 ame: full=protein fumonisin b1-resistant 6 ame: full=spl1-related protein 2	5.70938e-20	56.0%	1	C:cell part	-
GR7D2IN01BB9KG	GR7D2IN01BB9KGb	531	3	3	cga	4	224	235	2	514	Y	AGTACCCAATCGCAGCAACT	AAAATGGAGGAGGCTCAGGT	249	spl14_arath ame: full=squamosa promoter-binding-like protein 14 ame: full=protein fumonisin b1-resistant 6 ame: full=spl1-related protein 2	5.70938e-20	56.0%	1	C:cell part	-
GR7D2IN01BB9KG	GR7D2IN01BB9KGa	531	3	3	ttc	4	159	170	2	514	Y	GCTCTCGTCCTCTTCATCCA	ATATCCACCAGTCGCTGACC	296	spl14_arath ame: full=squamosa promoter-binding-like protein 14 ame: full=protein fumonisin b1-resistant 6 ame: full=spl1-related protein 2	5.70938e-20	56.0%	1	C:cell part	-
GR7D2IN01BBCTS	GR7D2IN01BBCTSa	162	1	5	tgttt	3	135	149	76	159	Y				---NA---			0	-
GR7D2IN01BBEFQ	GR7D2IN01BBEFQa	479	1	4	tccc	3	63	74	149	454	N	CAGAAGACCATCAGCAGCAT	TTTCCTTTTCCCAATTGCAG	139	protein	2.25569e-32	89.4%	4	F:nucleic acid binding; P:RNA processing; C:intracellular membrane-bounded organelle; F:nucleotide binding	-
GR7D2IN01BBHSZ	GR7D2IN01BBHSZa	353	1	2	ga	27	272	325	44	256	N				---NA---			0	-
GR7D2IN01BBZS1	GR7D2IN01BBZS1b	153	2	4	tctt	3	66	77	96	152	N	CAAAACCCCAACTCTCTCTCT	AGAGGCACCCATTGTTTCAC	103	---NA---			0	-
GR7D2IN01BBZS1	GR7D2IN01BBZS1a	153	2	2	ct	5	16	25	96	152	N				---NA---			0	-
GR7D2IN01BC687	GR7D2IN01BC687a	553	1	3	aac	5	109	123	256	516	N	GAAACGTAAGGACCTCGCTG	TGGGTAAGAACCCCCTATCC	251	af361805_1at1g56180 f14g9_20	2.38518e-40	73.3%	1	C:chloroplast
GR7D2IN01BC705	GR7D2IN01BC705a	127	1	6	cttctc	3	16	33	49	126	N				---NA---			0	-
GR7D2IN01BC95M	GR7D2IN01BC95Ma	471	1	2	ag	5	337	346	1	417	Y	GAGTAGGGGATCGGAGGAAG	GACTTGCCGGATGTGATTCT	261	f-box family protein	1.30958e-37	80.3%	8	P:response to radiation; P:auxin transport; C:intracellular membrane-bounded organelle; P:protein modification by small protein conjugation; P:meristem structural organization; C:cullin-RING ubiquitin ligase complex; P:modification-dependent protein catabolic process; P:response to stress	-
GR7D2IN01BC9FK	GR7D2IN01BC9FKa	373	1	4	gagc	3	171	182	85	357	Y	TCTCCACCTCGTACAAACCC	CTGATCACATGCACCCATTC	199	atp-sulfurylase precursor	3.57681e-22	84.8%	2	P:sulfur metabolic process; F:sulfate adenylyltransferase activity	-
GR7D2IN01BCAY5	GR7D2IN01BCAY5a	443	1	2	tc	5	98	107	221	421	N	CTGTTCTTGCTGCTCTCCCT	AAAAGTTCCGTGCCAAAATG	166	af367295_1at1g50300 f14i3_23	8.17206e-17	79.4%	3	F:nucleic acid binding; C:intracellular; F:zinc ion binding	-
GR7D2IN01BCMRO	GR7D2IN01BCMROa	485	1	2	ga	7	439	452	1	318	N	CATGCTAAGTACTGGGCCGT	CGATCCTCTCTCTGCGCTAC	201	hypothetical protein ARALYDRAFT_472693 [Arabidopsis lyrata subsp. lyrata]	6.01201e-12	85.4%	2	P:biological_process; C:cellular_component
GR7D2IN01BCVJH	GR7D2IN01BCVJHb	507	2	3	ctt	4	90	101	74	379	Y	GGAGAGGGAGAGGGATCCTA	TCTTGGTGCCCTCATATTCC	292	protein	0.133979	61.4%	2	F:DNA binding; P:regulation of transcription
GR7D2IN01BCVJH	GR7D2IN01BCVJHa	507	2	6	gagagg	3	32	49	74	379	N				protein	0.133979	61.4%	2	F:DNA binding; P:regulation of transcription
GR7D2IN01BCZ0K	GR7D2IN01BCZ0Kb	268	2	3	gaa	4	45	56	43	198	Y	GAAACCTGACAGACAGAAGCA	TTGTTGACGTAGAGGGGGAC	154	transmembrane transporter	0.401836	78.2%	1	C:integral to membrane	-
GR7D2IN01BCZ0K	GR7D2IN01BCZ0Ka	268	2	2	ct	5	8	17	43	198	N				transmembrane transporter	0.401836	78.2%	1	C:integral to membrane	-
GR7D2IN01BD1MA	GR7D2IN01BD1MAa	426	1	4	tttc	3	160	171	2	358	Y	AGGAGGCCGGTCTTGTAGTT	GGCAGCTCCTGTCAAGGTAG	289	af324244_1translation initiation factor 2	1.86215e-50	93.2%	5	F:translation factor activity, nucleic acid binding; F:guanyl ribonucleotide binding; F:nucleoside-triphosphatase activity; P:translation; C:plastid	EC:3.6.1.15; EC:3.6.5.3
GR7D2IN01BD261	GR7D2IN01BD261a	366	1	2	ag	7	36	49	262	360	N	CCAAGGATTCATCCTGAAGAC	ATGAGCACCTAAATGAGCCG	216	af419590_1at1g09660 f21m12_5	0.00639722	63.6%	1	F:nucleic acid binding	-
GR7D2IN01BD6OP	GR7D2IN01BD6OPa	470	1	5	ttctc	3	39	53	1	261	Y	ACCCAGCATTCTTCTTCGTG	GGAGGAATTTGAGAGAGGGG	127	eukaryotic translation initiation factor 4g	1.03036e-21	88.4%	2	F:protein binding; P:RNA metabolic process	-
GR7D2IN01BDBXZ	GR7D2IN01BDBXZa	504	1	3	aga	4	425	436	1	288	N	ACCAACTGGTCAGAGTCGCT	TCGTTTCCTCCAAGAACCAC	270	unnamed protein product [Vitis vinifera]	3.45415e-11	64.5%	5	P:regulation of transcription, DNA-dependent; P:transcription initiation; F:sigma factor activity; F:transcription factor activity; F:DNA binding
GR7D2IN01BDLZI	GR7D2IN01BDLZIa	420	1	3	aat	5	6	20	118	270	N				---NA---			0	-
GR7D2IN01BDSD3	GR7D2IN01BDSD3a	131	1	2	ag	23	84	129	24	68	N				---NA---			0	-
GR7D2IN01BDTJ3	GR7D2IN01BDTJ3a	414	1	2	ga	8	363	378	167	277	N				tir-nbs-lrr disease resistance protein	3.89144e-11	82.9%	7	P:programmed cell death; F:pyrophosphatase activity; F:adenyl ribonucleotide binding; F:transmembrane receptor activity; P:signal transduction; C:intrinsic to membrane; P:innate immune response	-
GR7D2IN01BE336	GR7D2IN01BE336a	527	1	3	gcc	4	402	413	331	483	Y	CCTCGATGGAAGTACCTGGA	GTCGAGTCGAGAACAAAGGG	140	set domain protein	4.58499e-08	72.4%	5	P:transcription, DNA-dependent; F:transition metal ion binding; C:intracellular membrane-bounded organelle; F:transferase activity, transferring one-carbon groups; P:genetic transfer	-
GR7D2IN01BE4GR	GR7D2IN01BE4GRa	499	1	4	ttta	3	167	178	277	378	N	CCAGGTGCTCCATCAGTTTT	CATGCATGCTTGATGGACTT	146	---NA---			0	-
GR7D2IN01BE80L	GR7D2IN01BE80La	518	1	4	atta	3	358	369	230	325	N				---NA---			0	-
GR7D2IN01BEC9O	GR7D2IN01BEC9Oa	513	1	6	ccaatc	6	476	511	115	300	N				cazy family gt47	4.71117e-16	59.3%	8	F:peptidase activity; P:signaling pathway; P:cell morphogenesis; P:cellular membrane organization; P:glucan biosynthetic process; F:transferase activity; C:intrinsic to Golgi membrane; P:fucose metabolic process	-
GR7D2IN01BEG7O	GR7D2IN01BEG7Oa	70	1	3	cat	6	31	48	7	48	Y				---NA---			0	-
GR7D2IN01BEN50	GR7D2IN01BEN50a	331	1	3	caa	4	83	94	133	330	N				at3g53700 f4p12_400	8.89059e-14	71.8%	1	C:plastid	-
GR7D2IN01BEX16	GR7D2IN01BEX16a	478	1	4	tgtt	3	387	398	280	477	Y	ACGTCTAAGGAGGAGCACGA	TTGAGCAGGAGATGAAGGCT	168	rk9_pea ame: full=50s ribosomal protein chloroplastic ame: full=cl9 flags: precursor	1.37484e-14	97.8%	6	C:organellar large ribosomal subunit; F:RNA binding; C:plastid stroma; P:ribonucleoprotein complex biogenesis; F:structural constituent of ribosome; P:translation	-
GR7D2IN01BF4JF	GR7D2IN01BF4JFa	454	1	2	at	6	319	330	207	320	N	GAGGCTTCTTTTGGTGTGGA	AAACGAGCCGAGCTCAAATA	218	phenylcoumaran benzylic ether reductase 3	7.16157e-05	79.4%	3	F:binding; P:metabolic process; F:catalytic activity
GR7D2IN01BFD26	GR7D2IN01BFD26a	388	2	2	tc	8	315	330	1	111	N	TTGATTCCTCAACTCCCCAC	GCTCTGCTCTGCGAGATTGT	147	unnamed protein product [Ipomoea batatas]	231.408	59.0%	6	F:RNA binding; F:nucleic acid binding; P:RNA-dependent DNA replication; F:ribonuclease H activity; F:zinc ion binding; F:RNA-directed DNA polymerase activity
GR7D2IN01BFD26	GR7D2IN01BFD26b	388	2	5	gcaga	3	370	384	1	111	N				unnamed protein product [Ipomoea batatas]	231.408	59.0%	6	F:RNA binding; F:nucleic acid binding; P:RNA-dependent DNA replication; F:ribonuclease H activity; F:zinc ion binding; F:RNA-directed DNA polymerase activity
GR7D2IN01BFEQ1	GR7D2IN01BFEQ1a	216	3	2	ac	7	176	189	142	216	Y				---NA---			0	-
GR7D2IN01BFEQ1	GR7D2IN01BFEQ1b	216	3	4	ctct	7	189	216	142	216	Y				---NA---			0	-
GR7D2IN01BFEQ1	GR7D2IN01BFEQ1c	216	3	2	tc	13	190	215	142	216	Y				---NA---			0	-
GR7D2IN01BFIGK	GR7D2IN01BFIGKa	493	1	4	aaag	3	111	122	286	492	N	CAAGGTTCCAAAACAAGGGA	TGGAGCAGCTTGGGTACTCT	208	predicted protein [Populus trichocarpa]	3.87705e-30	92.8%	2	C:intracellular membrane-bounded organelle; C:cytoplasmic part	-
GR7D2IN01BFISO	GR7D2IN01BFISOa	456	1	2	ga	5	20	29	42	149	N				---NA---			0	-
GR7D2IN01BFOSE	GR7D2IN01BFOSEc	369	4	2	ag	6	265	276	3	179	N	AACTCGAACTCCGAAACCCT	TCATTTTCTAGGCCCTCCAC	133	---NA---			0	-
GR7D2IN01BFOSE	GR7D2IN01BFOSEb	369	4	3	ccg	6	118	135	3	179	Y	GAAGAAGACTCGAAGCGAGG	AGGGTTTCGGAGTTCGAGTT	133	---NA---			0	-
GR7D2IN01BFOSE	GR7D2IN01BFOSEa	369	4	3	aga	5	60	74	3	179	Y	GGTCGCAAAGTCTGAGCATC	AAGGGTTTCGGAGTTCGAGT	176	---NA---			0	-
GR7D2IN01BFOSE	GR7D2IN01BFOSEd	369	4	2	tc	6	358	369	3	179	N				---NA---			0	-
GR7D2IN01BFXQ5	GR7D2IN01BFXQ5a	400	1	2	at	9	76	93	217	285	N	TGTTTCTGATTTTTGGCCTTG	AAATGTCCTCACAGGCATCC	225	---NA---			0	-
GR7D2IN01BGFHR	GR7D2IN01BGFHRa	483	1	3	tca	4	367	378	3	362	N	AAGGCTTGATCCTGGGAGTT	GCGTGTTCAAAAGGTAAGGG	270	magnesium transporter	3.02577e-22	73.4%	1	P:transport	-
GR7D2IN01BGL8Y	GR7D2IN01BGL8Ya	512	2	6	cttcgg	3	22	39	99	341	N	CTCCTTCTTCGGCTTCGTC	TTTACACGACCGGCTATTCC	221	at3g17100 k14a17_22_	5.20922e-24	81.1%	5	; C:plastid; C:nucleus; F:transcription regulator activity; P:regulation of transcription	-
GR7D2IN01BGL8Y	GR7D2IN01BGL8Yb	512	2	4	tctt	3	498	509	99	341	N				at3g17100 k14a17_22_	5.20922e-24	81.1%	5	; C:plastid; C:nucleus; F:transcription regulator activity; P:regulation of transcription	-
GR7D2IN01BGUEB	GR7D2IN01BGUEBa	503	1	3	aag	7	76	96	3	197	Y	CCGTGACTCTGATTTTGAGGA	CTTCACCACAGCACATCCAC	142	---NA---			0	-
GR7D2IN01BGWUA	GR7D2IN01BGWUAa	491	1	2	at	5	7	16	19	135	N				protein tyrosine phosphatase	1.58512e-23	57.4%	3	F:phosphoprotein phosphatase activity; C:intracellular membrane-bounded organelle; P:cellular process	EC:3.1.3.16
GR7D2IN01BGZS1	GR7D2IN01BGZS1a	481	1	3	cat	4	194	205	2	205	Y	TTCCCCAAGAGGAGCAGATA	GGTTGAAAGGTGGTGCGTAT	195	---NA---			0	-
GR7D2IN01BHJ9V	GR7D2IN01BHJ9Va	481	2	6	accaac	3	266	283	2	235	N	TTCCTCACCACCCTCTCATC	CCAACCCTAATCCAAACCCT	160	at5g05550 mop10_9	1.10901e-18	84.3%	2	P:regulation of gene expression;	-
GR7D2IN01BHJ9V	GR7D2IN01BHJ9Vb	481	2	6	catcaa	3	304	321	2	235	N	TTCCTCACCACCCTCTCATC	CCAACCCTAATCCAAACCCT	160	at5g05550 mop10_9	1.10901e-18	84.3%	2	P:regulation of gene expression;	-
GR7D2IN01BHQW3	GR7D2IN01BHQW3a	533	1	6	taaaaa	3	132	149	168	290	N	ATCTCAATTGCTTTCCCCCT	TTGACCTGATGTCAGCTGTTT	259	---NA---			0	-
GR7D2IN01BHRFR	GR7D2IN01BHRFRa	496	1	4	aacc	3	143	154	233	391	N	CCTTCCATCCTCCAACTTCA	CTGCTGTTGTGGGGGTAGTT	223	---NA---			0	-
GR7D2IN01BHRT3	GR7D2IN01BHRT3a	432	1	3	cta	5	301	315	147	428	Y	GATCTTCGCCACATGGAAGT	TGAACTCCCACCATTATTTGG	280	unnamed protein product [Vitis vinifera]	1812.29	66.0%	0	-
GR7D2IN01BHZBQ	GR7D2IN01BHZBQa	67	1	2	ct	10	47	66	28	66	Y				---NA---			0	-
GR7D2IN01BI2TO	GR7D2IN01BI2TOa	409	1	3	aat	4	67	78	303	398	N	TCTCGAATCTCTTCTCCACCA	GGAGGGCTACCCAGAAACAT	118	---NA---			0	-
GR7D2IN01BI3ML	GR7D2IN01BI3MLa	445	1	3	tct	4	315	326	142	417	Y	TTCCGCTCATACTCTTGCCT	GATCCAGCAGATGGTCAGGT	148	vacuolar atpases	3.68832e-40	93.9%	14	C:plant-type vacuole; C:ribosome; F:cation-transporting ATPase activity; P:reproductive developmental process; P:cell wall biogenesis; C:proton-transporting two-sector ATPase complex; F:hydrogen ion transmembrane transporter activity; P:organelle organization; P:response to osmotic stress; F:adenyl ribonucleotide binding; C:organelle membrane; P:ATP synthesis coupled proton transport; P:defense r…	-
GR7D2IN01BI457	GR7D2IN01BI457a	129	1	5	cctga	3	7	21	1	42	Y				---NA---			0	-
GR7D2IN01BIDTC	GR7D2IN01BIDTCa	217	4	3	gaa	4	34	45	0	0	N				---NA---			0	-
GR7D2IN01BIDTC	GR7D2IN01BIDTCb	217	4	3	gaa	4	71	82	0	0	N				---NA---			0	-
GR7D2IN01BIDTC	GR7D2IN01BIDTCc	217	4	3	tct	5	103	117	0	0	N				---NA---			0	-
GR7D2IN01BIDTC	GR7D2IN01BIDTCd	217	4	3	ttc	6	139	156	0	0	N				---NA---			0	-
GR7D2IN01BIGFT	GR7D2IN01BIGFTb	255	5	6	gaagag	3	168	185	161	250	Y	AAAGCAAAGCAAAAGCCAAA	AGTGGGGAAGGCCAAATTAC	178	---NA---			0	-
GR7D2IN01BIGFT	GR7D2IN01BIGFTc	255	5	3	gaa	5	186	200	161	250	Y	AAAGCAAAGCAAAAGCCAAA	AGTGGGGAAGGCCAAATTAC	178	---NA---			0	-
GR7D2IN01BIGFT	GR7D2IN01BIGFTd	255	5	6	aggagg	3	200	217	161	250	Y	AAAGCAAAGCAAAAGCCAAA	AGTGGGGAAGGCCAAATTAC	178	---NA---			0	-
GR7D2IN01BIGFT	GR7D2IN01BIGFTe	255	5	3	gga	5	201	215	161	250	Y	AAAGCAAAGCAAAAGCCAAA	AGTGGGGAAGGCCAAATTAC	178	---NA---			0	-
GR7D2IN01BIGFT	GR7D2IN01BIGFTa	255	5	6	gaagag	3	21	38	161	250	N				---NA---			0	-
GR7D2IN01BIOMD	GR7D2IN01BIOMDa	508	2	4	gaaa	3	33	44	122	355	N	CCGAGGACCACAATAGAGGA	TCTCACCCGTTGACAAAACA	158	---NA---			0	-
GR7D2IN01BIOMD	GR7D2IN01BIOMDb	508	2	2	ga	10	162	181	122	355	Y	CCGAGGACCACAATAGAGGA	AGTGGTTTCTTTCGCTCCAG	295	---NA---			0	-
GR7D2IN01BJFWZ	GR7D2IN01BJFWZa	256	1	4	aatg	3	182	193	92	187	N				---NA---			0	-
GR7D2IN01BJG50	GR7D2IN01BJG50a	480	1	3	gtg	6	323	340	227	448	Y	GAGTGATGGGGCTGATGTTT	TGATGGCCACAGACACAAAT	148	---NA---			0	-
GR7D2IN01BJJ9K	GR7D2IN01BJJ9Ka	424	1	3	tct	4	91	102	40	330	Y	TACAGGTGGAGCTGCTTGTG	TGTCGGAACTTGTGGGTACA	149	---NA---			0	-
GR7D2IN01BJOQW	GR7D2IN01BJOQWa	385	1	2	ct	5	150	159	90	221	Y	TTTTCCCTTTAACCCAACCC	ATTAATTGGGAGCATTTGCG	139	---NA---			0	-
GR7D2IN01BJX7F	GR7D2IN01BJX7Fa	51	1	2	tc	5	23	32	11	49	Y				---NA---			0	-
GR7D2IN01BJXIM	GR7D2IN01BJXIMa	302	1	2	tc	5	22	31	142	300	N	GCCGCTTCATTTCTCTTCTTT	TAACATCACCAAAGCCAGCA	277	glycine-rich rna-binding protein 2 - like	0.00854317	816.25	6	F:transition metal ion binding; F:structure-specific DNA binding; P:multicellular organismal process; P:response to stress; C:intracellular membrane-bounded organelle; F:adenyl ribonucleotide binding	-
GR7D2IN01BJY3F	GR7D2IN01BJY3Fa	458	1	3	ttc	6	152	169	114	458	Y	ATACGAAATGGGTCCTGCTG	AGGTTGGTCAAGCTTCGAGA	195	ppr1 protein	28.9849	67.8%	2	F:binding; P:biological_process
GR7D2IN01BK031	GR7D2IN01BK031b	536	2	2	ag	5	495	504	1	303	N	GACGACATCGTTCCGAGTTT	CGTTAATCCCTCTCTCCTCAT	241	f-box family protein	1.36051e-08	75.4%	1	P:response to heat	-
GR7D2IN01BK031	GR7D2IN01BK031a	536	2	3	ctt	7	222	242	1	303	Y	GGAATCGTCGTCGGAGATAA	CTCCAAAGTCTACCCGCAAG	226	f-box family protein	1.36051e-08	75.4%	1	P:response to heat	-
GR7D2IN01BK0LE	GR7D2IN01BK0LEa	474	1	2	at	5	100	109	242	319	N	TGTCTGTAGACGCGCAGTTC	CATGCACATCCAACCTTGTC	183	precursor of dehydrogenase dihydrolipoamide dehydrogenase 3	1.06218e-26	86.5%	5	F:oxidoreductase activity, acting on sulfur group of donors, NAD or NADP as acceptor; C:cytoplasm; P:cell redox homeostasis; F:FAD binding; P:oxidation reduction	EC:1.8.1.0
GR7D2IN01BK0MO	GR7D2IN01BK0MOa	374	1	2	ca	5	8	17	107	232	N				unnamed protein product [Vitis vinifera]	1.87415e-06	86.8%	1	C:integral to membrane	-
GR7D2IN01BK3MH	GR7D2IN01BK3MHa	265	1	2	ag	5	84	93	118	204	N	TCAACCTTATTATTGCTGCCG	TGAAGGGGATGAAGTATCGG	104	---NA---			0	-
GR7D2IN01BK4V9	GR7D2IN01BK4V9a	420	1	3	cag	4	332	343	3	329	N	ACATATTCCCATCCCGATCA	CTCACAGAACTGCAGATGGC	245	peptidase s41 family protein	3.37677e-40	87.5%	5	F:binding; C:plastid thylakoid lumen; P:signaling pathway; P:proteolysis; F:serine-type peptidase activity	-							TMHMM), SSF52096	SUPERFAMILY)
GR7D2IN01BKDSA	GR7D2IN01BKDSAa	139	2	2	ct	9	6	23	3	86	Y				---NA---			0	-
GR7D2IN01BKDSA	GR7D2IN01BKDSAb	139	2	2	ag	9	120	137	3	86	N				---NA---			0	-
GR7D2IN01BKQZ2	GR7D2IN01BKQZ2a	340	1	2	at	10	318	337	198	338	Y				---NA---			0	-
GR7D2IN01BKTTZ	GR7D2IN01BKTTZa	332	1	4	tttc	3	186	197	18	206	Y	CACCCAAGCTCACTCTCACA	TCTCTTCGGCTCTCTTTGGA	162	---NA---			0	-
GR7D2IN01BKVWH	GR7D2IN01BKVWHa	72	1	2	ct	7	41	54	1	33	N				---NA---			0	-
GR7D2IN01BKYZH	GR7D2IN01BKYZHa	298	1	4	gctt	3	68	79	111	296	N	CGGTTTTGCCTTGCTTTTAT	CCTTATAGCGCTTCACCTCG	160	---NA---			0	-
GR7D2IN01BKZGK	GR7D2IN01BKZGKa	512	1	4	catc	3	371	382	188	511	Y	TTATTGGAAAGTTGGTGCCC	GTACCGGCAGTTGGTCTGTT	162	protein	2.05077e-64	84.5%	2	F:transferase activity, transferring glycosyl groups; P:metabolic process	-
GR7D2IN01BL9IN	GR7D2IN01BL9INa	174	1	2	ct	7	159	172	61	174	Y				---NA---			0	-
GR7D2IN01BLSAQ	GR7D2IN01BLSAQa	430	1	3	tct	5	114	128	207	365	N	TAGCCAACAACACTGCCAAG	GTGCTTGCTTGTTGACCAGA	256	---NA---			3	F:IMP cyclohydrolase activity; F:phosphoribosylaminoimidazolecarboxamide formyltransferase activity; P:purine nucleotide biosynthetic process
GR7D2IN01BM0OB	GR7D2IN01BM0OBa	360	2	2	at	6	184	195	160	273	Y	GGCAAATTTGTAATGCCTGG	ATGTCAGAGGAAAAGTGGCG	125	---NA---			0	-
GR7D2IN01BM0OB	GR7D2IN01BM0OBb	360	2	3	aat	4	219	230	160	273	Y	GGCAAATTTGTAATGCCTGG	ATGTCAGAGGAAAAGTGGCG	125	---NA---			0	-
GR7D2IN01BM243	GR7D2IN01BM243a	62	1	3	tga	4	24	35	7	45	Y				---NA---			0	-
GR7D2IN01BM2GW	GR7D2IN01BM2GWa	286	1	3	gct	4	227	238	3	188	N	CGTCTTCAAAGTGCATCAGG	ATTAGCGACTGCTGGGAGAA	134	---NA---			0	-
GR7D2IN01BM3TO	GR7D2IN01BM3TOa	430	1	3	tat	5	238	252	30	197	N	GGAATCCTCCTCAAACGTGA	CGGTTTTTACGGCTAGGACA	233	---NA---			0	-
GR7D2IN01BM6EO	GR7D2IN01BM6EOa	358	1	3	atc	4	117	128	3	320	Y	AACCATGACACTGCATGAGG	GAAGGGATCAAAGAATGCCA	204	nucleosome chromatin assembly factor group	1.48594e-31	97.7%	2	C:nucleus; P:nucleosome assembly	-
GR7D2IN01BMHAG	GR7D2IN01BMHAGa	493	1	2	at	6	170	181	213	383	N	CTACCAAGTGGTGGGAGGTG	CCATACAATCCCACAGGGTC	291	---NA---			0	-
GR7D2IN01BMKHJ	GR7D2IN01BMKHJa	64	1	3	gaa	5	36	50	0	0	N				---NA---			0	-
GR7D2IN01BMKQ5	GR7D2IN01BMKQ5a	512	2	2	ct	5	428	437	323	481	Y	CATGTATGGTTCCTGTCCCC	TGTGCATACACACACACACAA	221	---NA---			0	-
GR7D2IN01BMKQ5	GR7D2IN01BMKQ5b	512	2	2	tg	6	485	496	323	481	N				---NA---			0	-
GR7D2IN01BMRD4	GR7D2IN01BMRD4a	271	2	2	tg	5	241	250	61	213	N				protein	123.229	81.8%	2	P:cation transport; F:cation binding	-
GR7D2IN01BMRD4	GR7D2IN01BMRD4b	271	2	2	ga	5	261	270	61	213	N				protein	123.229	81.8%	2	P:cation transport; F:cation binding	-
GR7D2IN01BMVMC	GR7D2IN01BMVMCa	483	1	2	at	8	98	113	18	260	Y	CCGGATGTCTTTCCCATAAA	GGTCCATCGGCTCAAGATAA	299	ramosa 1 enhancer locus 2	4.37117e-07	72.9%	0	-
GR7D2IN01BN12W	GR7D2IN01BN12Wa	504	1	4	aatc	3	405	416	35	214	N				---NA---			0	-
GR7D2IN01BNH1O	GR7D2IN01BNH1Oa	501	1	4	aagg	3	50	61	10	159	Y				unnamed protein product [Vitis vinifera]	2.89673e-12	83.0%	0	-
GR7D2IN01BNLIH	GR7D2IN01BNLIHb	507	2	5	tttta	3	408	422	215	400	N	GGAAATTTGGTTTCTGGGGT	CCAAACCCGCAATAAAGAGA	174	---NA---			0	-
GR7D2IN01BNLIH	GR7D2IN01BNLIHa	507	2	4	ttta	3	192	203	215	400	N	GGTATTGGGTTTCTGGGGAT	CCAAACCCGCAATAAAGAGA	287	---NA---			0	-
GR7D2IN01BNP2X	GR7D2IN01BNP2Xa	359	1	6	agaaca	3	113	130	1	231	Y	CACACCCTCATATTCTCGCA	TCTCCTCGCCATTATGATCC	289	predicted protein [Populus trichocarpa]	8.9982e-21	7.23333e+13	2	C:chloroplast; P:biological_process
GR7D2IN01BNQ86	GR7D2IN01BNQ86a	315	1	4	ggag	3	264	275	126	296	Y				---NA---			0	-
GR7D2IN01BNQDE	GR7D2IN01BNQDEa	404	2	3	tat	4	263	274	47	130	N	GCAATACCTCTCCAGCCAAA	ATCACCCACCAAACAAAACC	265	---NA---			0	-
GR7D2IN01BNQDE	GR7D2IN01BNQDEb	404	2	4	gaac	3	381	392	47	130	N				---NA---			0	-
GR7D2IN01BNS0V	GR7D2IN01BNS0Va	480	2	3	cca	5	208	222	11	286	Y	ACAGGTATCCGGACATCGAC	AAAACATCATCGAACGCCTC	184	---NA---			0	-
GR7D2IN01BNS0V	GR7D2IN01BNS0Vb	480	2	4	tgat	3	368	379	11	286	N	GAGAGTTCGAATTCCCACCA	AAAACATACCCCCACAATGG	216	---NA---			0	-
GR7D2IN01BO6OH	GR7D2IN01BO6OHa	365	2	3	gaa	4	128	139	74	295	Y	TGCCTGGAGGGTTGATAAAG	CGTGACAAGAGGAGTCGTCA	281	---NA---			0	-
GR7D2IN01BO6OH	GR7D2IN01BO6OHb	365	2	5	caaag	3	211	225	74	295	Y	TGCCTGGAGGGTTGATAAAG	CGTGACAAGAGGAGTCGTCA	281	---NA---			0	-
GR7D2IN01BO9E8	GR7D2IN01BO9E8a	273	1	4	agta	3	248	259	93	218	N				---NA---			0	-
GR7D2IN01BOA82	GR7D2IN01BOA82a	417	1	3	tgg	4	17	28	1	147	Y				unnamed protein product [Vitis vinifera]	4.19839e-31	88.1%	1	F:transcription regulator activity	-
GR7D2IN01BOGXK	GR7D2IN01BOGXKa	444	1	4	aata	3	245	256	146	415	Y	TTTTGGCATTAACACATGCAA	GCAACCTGGTCTGCAAAAGT	174	unnamed protein product [Vitis vinifera]	0.000159858	7.13333e+13	5	F:acyl carrier activity; P:metabolic process; F:catalytic activity; F:cofactor binding; F:phosphopantetheine binding
GR7D2IN01BOJSY	GR7D2IN01BOJSYa	437	1	3	ctt	6	305	322	3	281	N	GCCATTGATCGGAGTGAGAT	TCATTGAGGTCTGAAAGCGA	163	protein	4.03027e-25	92.2%	1	C:membrane	-
GR7D2IN01BOKAO	GR7D2IN01BOKAOa	502	1	3	ggc	4	7	18	2	136	Y				---NA---			2	F:nucleic acid binding; F:zinc ion binding
GR7D2IN01BOLRG	GR7D2IN01BOLRGa	272	1	3	atc	9	25	51	180	272	N	TTTATTCTCTGGGCAATTGGA	CAGCAAAAATGGTTCCACCT	233	---NA---			0	-
GR7D2IN01BOR3J	GR7D2IN01BOR3Ja	287	1	4	aatg	3	78	89	124	267	N	GTCGGCCTAAACATGCCC	CATTTAGCCTTCCCCTTTCC	146	---NA---			0	-
GR7D2IN01BOW4L	GR7D2IN01BOW4La	272	1	5	ctcgg	3	51	65	10	195	Y	GAGCTCGAGCATCCAAAAAT	CGCAATTTTAAAAAGTCGGAA	145	---NA---			0	-
GR7D2IN01BOW8N	GR7D2IN01BOW8Na	477	1	5	ttctc	3	326	340	3	326	N	CCGGATTAGCCATCATCTGT	TGATCGATCTCATTGATTTGG	168	predicted protein [Populus trichocarpa]	1.21248e-30	89.2%	1	P:cellular protein metabolic process	-
GR7D2IN01BOWOZ	GR7D2IN01BOWOZa	56	1	3	tcc	4	42	53	0	0	N				---NA---			0	-
GR7D2IN01BOY4H	GR7D2IN01BOY4Ha	482	1	5	caatc	3	446	460	3	443	N				at3g23280 k14b15_17	1.25424e-55	90.3%	1	F:transition metal ion binding	-
GR7D2IN01BP21R	GR7D2IN01BP21Rb	427	2	6	tggagg	3	225	242	256	399	N	AGCTGGAGGTGGGTTTAGGT	AAGTCCCAAAGCGATTTCCT	102	---NA---			0	-
GR7D2IN01BP21R	GR7D2IN01BP21Ra	427	2	3	tgg	5	132	146	256	399	N	CCAAAATGGTGCATTTGATG	CAGACCTAAACCCACCTCCA	206	---NA---			0	-
GR7D2IN01BP22E	GR7D2IN01BP22Ea	354	1	3	ttc	7	44	64	2	115	Y	ACCTCCATCCTTGTCCTTGA	TGAGGAAGCGTTTGGAAAGT	105	unnamed protein product [Vitis vinifera]	4.34246e-28	86.7%	2	C:intracellular non-membrane-bounded organelle; P:regulation of actin polymerization or depolymerization	-
GR7D2IN01BP22Y	GR7D2IN01BP22Ya	483	1	6	gaagat	4	362	385	107	268	N	ATCGGCTTGGACCCTACTCT	CTTCTACAGGCTGCCCCTTA	297	unnamed protein product [Vitis vinifera]	0.000590782	62.4%	2	C:chloroplast; P:biological_process
GR7D2IN01BP43D	GR7D2IN01BP43Da	390	1	3	agc	5	288	302	172	390	Y	TTGGAGAACAATGATGGCAA	AAGTTACCTCAGTGGCCGTG	197	at1g67900-like protein	1.3661e-29	76.0%	3	F:binding; F:signal transducer activity; P:response to light stimulus	-
GR7D2IN01BP4LD	GR7D2IN01BP4LDa	280	1	2	ag	22	235	278	158	193	N				---NA---			0	-
GR7D2IN01BP5CJ	GR7D2IN01BP5CJb	433	2	3	ttg	4	203	214	49	432	Y	GGGATAGGTGCTGCATTGTT	CTGGCCATAGCCATCAAAAT	236	cationic amino acid transporter	6.10034e-54	92.7%	14	C:intrinsic to membrane; C:ribosome; P:cellular response to starvation; C:plant-type vacuole; P:response to light stimulus; F:transition metal ion binding; P:cellular homeostasis; F:peroxidase activity; C:plastid envelope; C:microbody; P:hydrogen peroxide metabolic process; P:amino acid transport; F:amino acid transmembrane transporter activity; P:transmembrane transport	EC:1.11.1.7
GR7D2IN01BP5CJ	GR7D2IN01BP5CJa	433	2	4	ttgt	3	166	177	49	432	Y	TTGCTGGTTCTGCAACAGTC	GGCTAGCAAATGCAGAGGAG	222	cationic amino acid transporter	6.10034e-54	92.7%	14	C:intrinsic to membrane; C:ribosome; P:cellular response to starvation; C:plant-type vacuole; P:response to light stimulus; F:transition metal ion binding; P:cellular homeostasis; F:peroxidase activity; C:plastid envelope; C:microbody; P:hydrogen peroxide metabolic process; P:amino acid transport; F:amino acid transmembrane transporter activity; P:transmembrane transport	EC:1.11.1.7
GR7D2IN01BPMGV	GR7D2IN01BPMGVa	498	3	3	ccg	4	87	98	14	205	Y	AATCTTTTGACATGGCAGGTG	TGGAAAGGCCCATTATGAAG	195	at3g21211 at3g21211	2.55442e-22	82.3%	1	F:nucleic acid binding	-
GR7D2IN01BPMGV	GR7D2IN01BPMGVb	498	3	3	tcc	4	109	120	14	205	Y	AATCTTTTGACATGGCAGGTG	TGGAAAGGCCCATTATGAAG	195	at3g21211 at3g21211	2.55442e-22	82.3%	1	F:nucleic acid binding	-
GR7D2IN01BPMGV	GR7D2IN01BPMGVc	498	3	2	ag	5	209	218	14	205	N	AATGGGCCTTTCCAGAAGAT	GGCATCAAAAACGATGTCCT	182	at3g21211 at3g21211	2.55442e-22	82.3%	1	F:nucleic acid binding	-
GR7D2IN01BPO9D	GR7D2IN01BPO9Da	456	1	4	aaca	3	284	295	153	272	N	GTGAATTCAAAAACCCACCG	GCCGTGAAAGACTACCTTGC	175	---NA---			0	-
GR7D2IN01BPSNP	GR7D2IN01BPSNPa	492	1	3	atc	4	291	302	182	346	Y	CCAGGTTCTCAGCAACTTCC	CGCTAGTCTCGATCCCTGAC	157	unnamed protein product [Vitis vinifera]	9.77101e-14	69.8%	2	P:metabolic process; F:transferase activity, transferring hexosyl groups
GR7D2IN01BPYPE	GR7D2IN01BPYPEa	408	1	2	ga	10	262	281	3	173	N	GAAAACAACACCCCACCATC	GTTTGGCCCTGCAGTTATTG	203	camphor resistance family protein	1.46979e-06	84.0%	1	C:membrane	-
GR7D2IN01BQ2BN	GR7D2IN01BQ2BNa	235	1	3	att	6	126	143	172	231	N				---NA---			0	-
GR7D2IN01BQ2CX	GR7D2IN01BQ2CXa	494	1	2	tc	6	106	117	45	257	Y	ACCGGGTCAGGAACAGTCTA	CGAAATGGGTTCAAGAGGAA	178	gras family transcription factor	1.11649e-11	7.87143e+13	1	P:regulation of gene expression	-
GR7D2IN01BQ8SO	GR7D2IN01BQ8SOa	517	1	5	aaaat	4	144	163	369	512	N	TCTTTGCTTTGCCTTTCTTTT	CCCAATTGGAGGTCTCTGAA	188	protein	1.73712e-16	80.1%	5	P:protein modification process; F:protein kinase activity; C:cytoplasmic part; C:membrane; F:adenyl ribonucleotide binding	-
GR7D2IN01BQTZ9	GR7D2IN01BQTZ9a	424	1	5	aacaa	3	368	382	40	312	N				rd2 protein	6.2423e-22	86.2%	2	P:response to water deprivation; F:binding	-
GR7D2IN01BQVGL	GR7D2IN01BQVGLa	498	1	3	ctt	4	244	255	1	282	Y	TCTTCCCTGGAGGTGTGTTC	CTGATTCTGAACACGCGAAA	248	---NA---			0	-
GR7D2IN01BQVT8	GR7D2IN01BQVT8a	430	1	4	aaag	3	4	15	99	380	N				calmodulin 2	5.60724e-31	89.1%	1	F:calcium ion binding	-
GR7D2IN01BQZC3	GR7D2IN01BQZC3a	422	1	3	aag	4	387	398	250	318	N				retrotransposon unclassified	9.07578e-18	73.2%	3	F:RNA binding; F:RNA-directed DNA polymerase activity; P:RNA-dependent DNA replication
GR7D2IN01BR78I	GR7D2IN01BR78Ia	289	1	2	at	15	234	263	177	266	Y				---NA---			0	-
GR7D2IN01BRE8F	GR7D2IN01BRE8Fc	483	3	6	tcatcc	3	248	265	76	483	Y	GCTGCTGCTGCCTTCTTAGT	CTGGTTCACGACCCTGAGAT	245	ac011001_2 n-arginine dibasic convertase	2.52003e-18	87.9%	3	F:transition metal ion binding; F:metalloendopeptidase activity; P:proteolysis	-
GR7D2IN01BRE8F	GR7D2IN01BRE8Fa	483	3	3	tgc	4	133	144	76	483	Y	TTTTCATCTGGAAATTCGGC	GTGAAAGGGAAAGGAAAGGG	170	ac011001_2 n-arginine dibasic convertase	2.52003e-18	87.9%	3	F:transition metal ion binding; F:metalloendopeptidase activity; P:proteolysis	-
GR7D2IN01BRE8F	GR7D2IN01BRE8Fb	483	3	3	tca	4	221	232	76	483	Y	TTTTCATCTGGAAATTCGGC	TGAGGAGGATGAGGATGAGG	246	ac011001_2 n-arginine dibasic convertase	2.52003e-18	87.9%	3	F:transition metal ion binding; F:metalloendopeptidase activity; P:proteolysis	-
GR7D2IN01BRVNL	GR7D2IN01BRVNLa	475	1	4	ttga	3	190	201	124	246	Y	CGATCCTTTCTTTGCTTTGC	CAAGGAGAGGAACCATTGGA	243	---NA---			0	-
GR7D2IN01BS1IR	GR7D2IN01BS1IRa	514	1	3	tct	6	78	95	6	485	Y	ATCACATCCTCAATCCCGTG	GGGTTGCTGGTTTCAAGGTA	247	one helix protein 2	4.34889e-16	73.4%	0	-
GR7D2IN01BS8C0	GR7D2IN01BS8C0a	417	1	3	cag	4	87	98	48	236	Y	TGCTCAAATTGTGGATGCTC	TCATCGCTATCATTGCCAAA	241	predicted protein [Populus trichocarpa]	854.369	80.0%	2	C:cell part; F:transition metal ion binding	-
GR7D2IN01BSD6K	GR7D2IN01BSD6Ka	271	1	3	gct	4	190	201	162	239	Y	TAGGTTACAGGCGGAGGATG	CAGCATTTGATGCCACATTG	206	---NA---			0	-
GR7D2IN01BSETJ	GR7D2IN01BSETJa	513	1	4	agac	3	141	152	1	207	Y	CGCGGACGAGAATGAATAAT	GTAACCGTTGAAACGCCAAT	255	---NA---			0	-
GR7D2IN01BSHC2	GR7D2IN01BSHC2a	400	1	4	gaca	3	205	216	39	134	N	GAGAAAGCTCGCGAGAGAGA	AAAGACATGGACTTGGTGGG	180	---NA---			0	-
GR7D2IN01BSMEE	GR7D2IN01BSMEEa	414	1	3	tcc	4	136	147	87	404	Y	ATGGGGTTACCAGAAACCGT	ATTGGCTGAATTTGGGTCTG	109	at4g11570 f25e4_190	1.01949e-08	66.0%	2	F:catalytic activity; C:intracellular membrane-bounded organelle	-
GR7D2IN01BSODJ	GR7D2IN01BSODJa	305	1	3	gaa	4	63	74	45	257	Y	GGCGTCGATATTCCAAGAGA	CTTTGCATTCCGATTTCGAT	176	cyclic nucleotide and calmodulin-regulated ion channel	6.07491e-09	76.1%	3	F:potassium channel activity; C:intrinsic to membrane; P:metal ion transport	-
GR7D2IN01BSQZO	GR7D2IN01BSQZOa	187	1	3	atg	7	67	87	67	186	Y	GAATGGCAAAACCAATCCAC	TCCTTGTGATTTGTGTGGGA	154	---NA---			0	-
GR7D2IN01BT77P	GR7D2IN01BT77Pa	499	1	2	tg	5	132	141	255	401	N	CAAACCACGTTAATGTTGCG	GTTGGAATTCGCAGAAGCAT	128	eukaryotic translation initiation factor 2b family protein	193.33	87.6%	4	F:translation factor activity, nucleic acid binding; C:protein complex; F:guanyl ribonucleotide binding; P:translation	EC:3.6.5.3
GR7D2IN01BTBU8	GR7D2IN01BTBU8a	508	1	4	atgt	3	17	28	7	120	Y				---NA---			0	-
GR7D2IN01BTGCQ	GR7D2IN01BTGCQa	282	1	2	ag	16	251	282	2	154	N				---NA---			0	-
GR7D2IN01BTMK0	GR7D2IN01BTMK0a	361	1	2	ct	9	121	138	16	189	Y	TGGTGAACGTTCTGATCCAA	TGCCATGGACAGTTCTGCTA	112	---NA---			0	-
GR7D2IN01BTPR3	GR7D2IN01BTPR3a	449	3	3	gtt	5	358	372	132	323	N	CTGATAGTCCTCCTGCCAGC	GAGGAGACCGAGACGGATTT	223	---NA---			1	C:membrane
GR7D2IN01BTPR3	GR7D2IN01BTPR3b	449	3	6	ctccgc	3	378	395	132	323	N	CTGATAGTCCTCCTGCCAGC	GAGGAGACCGAGACGGATTT	223	---NA---			1	C:membrane
GR7D2IN01BTPR3	GR7D2IN01BTPR3c	449	3	3	cct	5	435	449	132	323	N				---NA---			1	C:membrane
GR7D2IN01BTQGO	GR7D2IN01BTQGOa	499	1	2	at	5	389	398	35	181	N	CCCTCCACCTTGTTTTTACG	ACGCCTACACATTTCCAAGC	134	---NA---			0	-
GR7D2IN01BTRAI	GR7D2IN01BTRAIa	135	2	2	ta	7	73	86	44	133	Y				---NA---			0	-
GR7D2IN01BTRAI	GR7D2IN01BTRAIb	135	2	2	at	17	88	121	44	133	Y				---NA---			0	-
GR7D2IN01BTT85	GR7D2IN01BTT85a	444	1	3	aag	4	12	23	314	433	N				---NA---			0	-
GR7D2IN01BTTZB	GR7D2IN01BTTZBa	463	1	2	ca	5	330	339	173	211	N	CGATTATCGCCCTCACCTAA	ATTTGTGGGGAGTGCTCAAA	241	---NA---			0	-
GR7D2IN01BU05O	GR7D2IN01BU05Oa	168	1	3	aat	4	44	55	11	166	Y				---NA---			0	-
GR7D2IN01BUAB9	GR7D2IN01BUAB9b	559	3	5	ttatt	4	380	399	419	559	N	CCCATATCGAAGAGTCCGAA	TAAGAGCAAGGTGGAGGGTG	227	---NA---			0	-
GR7D2IN01BUAB9	GR7D2IN01BUAB9a	559	3	3	tag	4	173	184	419	559	N	TTTTCTGCTAATCCTGCGTT	TTCGGACTCTTCGATATGGG	160	---NA---			0	-
GR7D2IN01BUAB9	GR7D2IN01BUAB9c	559	3	3	tct	4	530	541	419	559	Y				---NA---			0	-
GR7D2IN01BUGEH	GR7D2IN01BUGEHa	451	1	3	tca	4	328	339	3	347	Y	TTATCCTGACCAAACCCAGC	AGCTTGATGACGAGATGGCT	259	26s proteasome regulatory subunit s2	8.28496e-43	90.0%	7	F:small conjugating protein binding; P:modification-dependent protein catabolic process; P:regulation of catabolic process; C:proteasome regulatory particle; C:intracellular membrane-bounded organelle; P:regulation of cellular process; C:membrane	-
GR7D2IN01BUQ49	GR7D2IN01BUQ49a	544	1	4	tttg	3	258	269	110	208	N	ATAGGGTGGGAAAGGATTGG	CGGGAAACATCCCACTAAAA	262	---NA---			0	-
GR7D2IN01BUR4C	GR7D2IN01BUR4Ca	112	1	2	ta	12	59	82	0	0	N	CATTTCCCAAACATTAACGAA	CCATTCAGCATTGGCTCATA	104	---NA---			0	-
GR7D2IN01BUR57	GR7D2IN01BUR57a	423	1	2	ga	5	378	387	68	223	N	TGGCTTTTCATCTTCAACCC	ACCCACCCTTAAAGCAAACC	122	---NA---			0	-
GR7D2IN01BV867	GR7D2IN01BV867a	430	1	2	tc	5	387	396	193	405	Y				nbs-containing resistance-like protein	4.64019e-23	84.5%	3	P:response to stress; F:ATP binding; P:apoptosis	-
GR7D2IN01BVB3Q	GR7D2IN01BVB3Qa	516	1	4	aaat	3	46	57	267	356	N	AACAATTTGACTGCTTGGGC	ACACACTCGTTTCCAAGGGT	235	transmembrane protein	8.42979e-18	82.3%	2	C:intracellular membrane-bounded organelle; C:integral to membrane	-
GR7D2IN01BVFX1	GR7D2IN01BVFX1b	535	2	3	gag	4	89	100	1	225	Y	GAAAGGTGGGGATTTGGATT	GCTCCTACACCACGGTCAAT	294	---NA---			0	-
GR7D2IN01BVFX1	GR7D2IN01BVFX1a	535	2	3	gga	6	1	18	1	225	Y				---NA---			0	-
GR7D2IN01BVG3G	GR7D2IN01BVG3Ga	498	1	3	cat	4	97	108	289	396	N	GTGGGTGGGGCCGTAATA	GCAGAAGGTGGTGGTAGCAT	140	---NA---			0	-
GR7D2IN01BVIHT	GR7D2IN01BVIHTa	393	1	2	tc	5	109	118	292	393	N				---NA---			0	-
GR7D2IN01BVKR0	GR7D2IN01BVKR0b	546	2	3	ttc	4	325	336	252	452	Y	AAAATGTTCGTCCAAGTCGG	ATTGCTTCGTCACAGCCTCT	129	---NA---			0	-
GR7D2IN01BVKR0	GR7D2IN01BVKR0a	546	2	6	tcgtca	3	143	160	252	452	N	CGATTCTCTGCCCTCTGTTC	ATATTCCGACGGTTCTCGTG	166	---NA---			0	-
GR7D2IN01BVLUP	GR7D2IN01BVLUPa	455	1	3	gaa	4	249	260	37	351	Y	GGACGATGTGGTCAAAAGGT	TCAGAAAACCAAGTGCCTCC	250	salt-inducible protein	1.29691e-44	81.0%	1	F:binding
GR7D2IN01BVNDZ	GR7D2IN01BVNDZa	436	1	3	caa	9	32	58	107	250	N				30s ribosomal protein s31	42.9376	92.0%	3	P:gene expression; C:ribonucleoprotein complex; C:plastid	-
GR7D2IN01BVUCZ	GR7D2IN01BVUCZa	564	1	3	aag	4	142	153	187	267	N				---NA---			0	-
GR7D2IN01BVXGH	GR7D2IN01BVXGHb	513	2	2	ga	5	478	487	2	289	N	ACAGACCTCCCCTTCTTCGT	CTTCGCTGTACCACCGTCTA	298	protein phosphatase	2.13703e-37	91.5%	7	; C:intracellular membrane-bounded organelle; P:response to hormone stimulus; F:protein binding; F:phosphoprotein phosphatase activity; P:regulation of MAP kinase activity; P:protein modification process	EC:3.1.3.16
GR7D2IN01BVXGH	GR7D2IN01BVXGHa	513	2	2	tc	5	268	277	2	289	Y	TCCGATGGAAAGGCACTAAC	CCTGGGTCTTCCTTGTTTTG	253	protein phosphatase	2.13703e-37	91.5%	7	; C:intracellular membrane-bounded organelle; P:response to hormone stimulus; F:protein binding; F:phosphoprotein phosphatase activity; P:regulation of MAP kinase activity; P:protein modification process	EC:3.1.3.16
GR7D2IN01BVXNH	GR7D2IN01BVXNHa	449	1	3	agc	4	238	249	94	420	Y	GGCTATCATGCTGCTGACAA	GCTCCAGAATATGAGCTGCC	117	rna recognition motif-containing protein	2.11665e-28	78.4%	3	P:metabolic process; F:binding; F:catalytic activity	-
GR7D2IN01BW3RW	GR7D2IN01BW3RWa	237	1	2	ag	5	41	50	15	77	Y	TAGGGGATTGGGGGTACAAC	GGAGGATTTGCATTTGCATC	177	---NA---			0	-
GR7D2IN01BWAT6	GR7D2IN01BWAT6a	492	1	3	ttc	4	398	409	68	313	N	TTGCCACCAGGTACTATCCC	ACATTGATGCGTTGTTGAGC	259	bhlh1 transcription factor	1.81361e-19	68.8%	2	P:regulation of gene expression; C:intracellular membrane-bounded organelle	-
GR7D2IN01BWDUM	GR7D2IN01BWDUMa	392	1	2	at	8	336	351	103	315	N				unnamed protein product [Vitis vinifera]	2.9409e-32	85.3%	0	-
GR7D2IN01BWMDC	GR7D2IN01BWMDCa	165	1	2	at	7	141	154	7	72	N				---NA---			0	-
GR7D2IN01BWOHN	GR7D2IN01BWOHNa	536	1	2	ag	6	9	20	259	534	N				af157047_1 phosphatidylinositol 4-phosphate 5-kinase	4.31613e-55	66.9%	1	F:kinase activity	-
GR7D2IN01BWOV0	GR7D2IN01BWOV0a	483	2	6	agccgc	3	28	45	161	346	N	AAAGAGTCCGAACATGGGGT	TAGGACTACGACTGCGGCTT	141	---NA---			0	-
GR7D2IN01BWOV0	GR7D2IN01BWOV0b	483	2	3	gat	4	414	425	161	346	N	AATGCCTGAATTTGAGGTGG	CCGCCAACAAAGTTGTCATA	263	---NA---			0	-
GR7D2IN01BWT36	GR7D2IN01BWT36a	443	1	3	tca	4	147	158	2	442	Y	ACGAAAGTCGGCCTTAGTGA	CAGCCTCAGAGGTACAAGCC	201	pathogenesis-induced protein	4.16795e-37	91.3%	0	-
GR7D2IN01BXNI4	GR7D2IN01BXNI4a	469	1	3	ctt	4	385	396	171	455	Y	CAGCTCCAATTGTTGCTTCA	CTAACAACGCCAATGCCTCT	115	1a rpn1a	1.3694e-39	95.2%	7	F:small conjugating protein binding; P:modification-dependent protein catabolic process; P:regulation of catabolic process; C:proteasome regulatory particle; C:intracellular membrane-bounded organelle; P:regulation of cellular process; C:membrane	-
GR7D2IN01BXOXZ	GR7D2IN01BXOXZa	489	2	3	gac	4	11	22	36	395	N				unnamed protein product [Vitis vinifera]	2.3765e-29	79.7%	5	P:coenzyme metabolic process; F:oxidoreductase activity, acting on CH-OH group of donors; C:cytoplasmic part; P:oxidation reduction; F:binding	-
GR7D2IN01BXOXZ	GR7D2IN01BXOXZb	489	2	4	gcaa	3	455	466	36	395	N				unnamed protein product [Vitis vinifera]	2.3765e-29	79.7%	5	P:coenzyme metabolic process; F:oxidoreductase activity, acting on CH-OH group of donors; C:cytoplasmic part; P:oxidation reduction; F:binding	-
GR7D2IN01BXQKR	GR7D2IN01BXQKRa	335	2	3	aat	4	120	131	93	191	Y	TTGGGAGGTCTAGGTCATGG	TTCAGTTATTCGGGTCTGGC	273	---NA---			0	-
GR7D2IN01BXQKR	GR7D2IN01BXQKRb	335	2	3	tat	4	132	143	93	191	Y	TTGGGAGGTCTAGGTCATGG	TTCAGTTATTCGGGTCTGGC	273	---NA---			0	-
GR7D2IN01BXUDF	GR7D2IN01BXUDFa	457	1	2	tc	5	343	352	100	324	N	CCATGGAAGATTCGGTGTTT	AGTTCTCCCAGTGGCGTATG	182	predicted protein [Populus trichocarpa]	0.100999	54.0%	0	-
GR7D2IN01BY01J	GR7D2IN01BY01Ja	416	1	5	gggcc	3	81	95	172	243	N	CCTAGCCCTGGCCCTAGA	CCTCCTTATACATGGTAGGGG	299	---NA---			0	-
GR7D2IN01BY42P	GR7D2IN01BY42Pa	408	2	2	ac	5	76	85	361	408	N				---NA---			0	-
GR7D2IN01BY42P	GR7D2IN01BY42Pb	408	2	2	ag	15	379	408	361	408	Y				---NA---			0	-
GR7D2IN01BYBWY	GR7D2IN01BYBWYa	479	1	5	ttctc	3	291	305	1	282	N	TGCCAAAACACCATTCTTCA	CCCCACTTGCTTGTCTTTGT	292	unnamed protein product [Vitis vinifera]	4.88989e-11	80.2%	1	C:membrane	-
GR7D2IN01BYH7B	GR7D2IN01BYH7Ba	393	1	2	ta	18	350	385	258	344	N				---NA---			0	-
GR7D2IN01BYJ1I	GR7D2IN01BYJ1Ia	411	2	4	tgtc	3	75	86	201	410	N	CAATTCAACCTGGCAACCTT	CAATCACCACCACCACCATA	246	---NA---			0	-
GR7D2IN01BYJ1I	GR7D2IN01BYJ1Ib	411	2	3	tgg	4	241	252	201	410	Y	GTTGTCACACAATGCTGGCT	GAGTGAGGAGGGGTTTAGGC	135	---NA---			0	-
GR7D2IN01BYKHI	GR7D2IN01BYKHIa	484	1	3	gag	4	6	17	1	396	Y				predicted protein [Populus trichocarpa]	8.05044e-41	79.8%	4	F:phosphatidylinositol binding; C:clathrin coat; F:clathrin binding; P:clathrin coat assembly	-
GR7D2IN01BYRSQ	GR7D2IN01BYRSQa	269	1	2	ct	12	75	98	120	248	N	CTTCATCTCCTTCCACGTCC	CTCCTCCAGGGTCAGATCAA	212	---NA---			0	-
GR7D2IN01BYSI9	GR7D2IN01BYSI9a	303	1	2	ct	5	55	64	146	301	N	GTACTCTGCGATAGCTGCGG	TACCCTCGACTGTGAGTCCC	244	hypothetical protein ARALYDRAFT_904052 [Arabidopsis lyrata subsp. lyrata]	5.11982e-29	95.5%	1	C:plastid stroma	-
GR7D2IN01BYSVV	GR7D2IN01BYSVVa	212	2	3	agg	4	24	35	112	159	N				---NA---			0	-
GR7D2IN01BYSVV	GR7D2IN01BYSVVb	212	2	5	gctag	3	190	204	112	159	N				---NA---			0	-
GR7D2IN01BYW61	GR7D2IN01BYW61a	208	1	4	cggg	3	182	193	65	112	N				---NA---			0	-
GR7D2IN01BZ139	GR7D2IN01BZ139b	368	2	3	ctg	5	240	254	102	368	Y	CTTTCAACGTCCATCTGGGT	CGAACGGATGTTGCAATACA	271	---NA---			0	-
GR7D2IN01BZ139	GR7D2IN01BZ139a	368	2	2	at	5	62	71	102	368	N	GGAGTGCGTACTCTGGGTCT	GGGGGCTGTATTTGGAAGAT	211	---NA---			0	-
GR7D2IN01BZ71S	GR7D2IN01BZ71Sa	286	1	4	taaa	3	166	177	2	211	Y	CCAAGAGGTTGGGCTCAATA	ATGGGGACAATGATCCAAGA	233	---NA---			0	-
GR7D2IN01BZ9AQ	GR7D2IN01BZ9AQa	527	1	4	gatt	3	190	201	268	435	N	TGGCAGTACTTCGTCACAGC	TGAGAATTGACGGTGATGGA	105	wrky20 transcription factor	1.33459e-29	94.7%	4	P:regulation of gene expression; F:DNA binding; ; C:intracellular membrane-bounded organelle	-
GR7D2IN01BZHT9	GR7D2IN01BZHT9a	106	1	2	tc	11	84	105	0	0	N				---NA---			0	-
GR7D2IN01BZVIM	GR7D2IN01BZVIMa	498	1	2	at	5	470	479	235	330	N				---NA---			0	-
GR7D2IN01C01ZQ	GR7D2IN01C01ZQa	229	1	3	ttc	4	43	54	191	229	N	CTGTTCGAAAGCAGAGCTTC	CTTTTTCTCCCAACTTCCCC	156	---NA---			0	-
GR7D2IN01C07SG	GR7D2IN01C07SGa	468	1	4	aatt	3	64	75	73	282	N	GCACATTGAAAGTGAAAAAGG	TTGAATTGGCTTGCTCAAAG	114	tripeptidyl peptidase ii tpp2	1.68176e-21	83.0%	3	P:protein metabolic process; F:endopeptidase activity; C:intracellular membrane-bounded organelle	-
GR7D2IN01C09E8	GR7D2IN01C09E8a	408	1	3	ttc	5	68	82	12	338	Y	GCTAAAGAGCTCATGGGTGC	TCACCACAGCTCTCACCTTG	253	ac016529_2 lipoxygenase 4618-640	7.02127e-06	63.6%	5	P:response to stress; F:oxidoreductase activity, acting on single donors with incorporation of molecular oxygen, incorporation of two atoms of oxygen; P:lipid biosynthetic process; P:response to chemical stimulus; P:response to other organism	EC:1.13.11.0
GR7D2IN01C0LRO	GR7D2IN01C0LROa	435	1	2	ga	5	15	24	217	300	N				nucleosome chromatin assembly factor group	3.87455e-08	8.82857e+13	0	-
GR7D2IN01C0MND	GR7D2IN01C0MNDa	479	1	3	ggt	4	273	284	48	479	Y	GAATGGCTGGAGAGTTGAGC	ACGTCTTCCTGAACCACCAC	166	arginine serine-rich splicing factor	2.94602e-32	89.4%	3	F:nucleic acid binding; F:zinc ion binding; F:nucleotide binding	-
GR7D2IN01C0OXY	GR7D2IN01C0OXYa	499	1	4	cttt	3	406	417	338	499	Y	TCTTTTGGAAAACCTTCATGG	GTGAGGAACTGGAAGGACCA	274	---NA---			0	-
GR7D2IN01C0ZHP	GR7D2IN01C0ZHPb	480	2	2	at	5	72	81	2	199	Y	GTTGCGCCATTTAGTCACAA	TGAGGATTTCTGGGAGATGG	163	protein tyrosine phosphatase	2.03546e-41	71.2%	4	; F:phosphoprotein phosphatase activity; C:intracellular membrane-bounded organelle; P:phosphate metabolic process	EC:3.1.3.16
GR7D2IN01C0ZHP	GR7D2IN01C0ZHPa	480	2	2	at	5	4	13	2	199	Y				protein tyrosine phosphatase	2.03546e-41	71.2%	4	; F:phosphoprotein phosphatase activity; C:intracellular membrane-bounded organelle; P:phosphate metabolic process	EC:3.1.3.16
GR7D2IN01C10PQ	GR7D2IN01C10PQa	476	1	2	ga	6	82	93	2	247	Y	TTCCACCATGTCCATCATAAA	GGCAATTTACAGGCAACCAT	107	unnamed protein product [Vitis vinifera]	1.19377e-33	70.7%	2	C:intracellular membrane-bounded organelle; P:macromolecule localization	-
GR7D2IN01C11YU	GR7D2IN01C11YUa	441	1	2	ta	6	334	345	58	162	N				---NA---			0	-
GR7D2IN01C1LH2	GR7D2IN01C1LH2a	215	1	2	ct	7	7	20	24	215	N				---NA---			0	-
GR7D2IN01C1LVI	GR7D2IN01C1LVIa	495	1	4	attt	3	68	79	153	236	N	CACATGCATTACCGGTTCAC	AGCACCCCCTCTAGAGCTTC	126	---NA---			0	-
GR7D2IN01C1PE6	GR7D2IN01C1PE6a	557	1	4	taac	3	497	508	140	280	N				---NA---			0	-
GR7D2IN01C1RWU	GR7D2IN01C1RWUa	492	1	3	ttc	4	403	414	104	379	N	TTGATGGCCTTTTCGATTTC	AGGGGGCTTGTCTTTCATTT	257	octicosapeptide phox bem1p domain-containing protein	3.75539e-41	79.4%	1	F:binding
GR7D2IN01C20S6	GR7D2IN01C20S6a	528	1	2	ta	5	396	405	141	326	N				---NA---			0	-
GR7D2IN01C21CN	GR7D2IN01C21CNa	373	1	4	taca	3	92	103	280	372	N	GGTGAGTGTTGTTTCACGGA	ACCACGCCCAAATGGTATTA	204	---NA---			0	-
GR7D2IN01C299K	GR7D2IN01C299Ka	243	1	2	ac	8	181	196	59	127	N				---NA---			0	-
GR7D2IN01C2CYS	GR7D2IN01C2CYSa	389	1	3	att	4	190	201	80	163	N	TCCAGGGTAAGCATCATTCA	CAAGTTTGGTCAGTTTCAGGG	147	---NA---			0	-
GR7D2IN01C30V8	GR7D2IN01C30V8a	441	1	3	tgg	4	59	70	155	439	N	GAGCAAAGATGGGGATGAGA	GCTTTGCTCAGTGTGGTCAA	103	protein	9.31939e-18	78.9%	1	C:cell part	-
GR7D2IN01C32YV	GR7D2IN01C32YVa	526	1	2	ta	5	354	363	365	526	N	AAAGACGTTATGGTGGCGTC	GACGAACAACACGACGAAGA	239	---NA---			0	-
GR7D2IN01C3378	GR7D2IN01C3378b	430	2	3	ttg	4	253	264	3	146	N	TACAAGGCGTTTTCAATCCC	TGAGCCTGGACAGGAATTTT	207	---NA---			0	-
GR7D2IN01C3378	GR7D2IN01C3378a	430	2	3	ttg	4	10	21	3	146	Y				---NA---			0	-
GR7D2IN01C35AD	GR7D2IN01C35ADa	277	1	6	tcccat	3	181	198	98	277	Y	AATCATATTTTCCCTCCCGC	AGAGACAAGAGCGGTTCACG	108	---NA---			0	-
GR7D2IN01C3EVP	GR7D2IN01C3EVPa	501	1	5	aagac	3	299	313	107	469	Y	TTTCAACCCCAAAACAGCTC	TGGGAAGGTGAGAATATCGG	215	---NA---			0	-
GR7D2IN01C3KS2	GR7D2IN01C3KS2a	233	2	2	at	11	120	141	47	106	N				---NA---			0	-
GR7D2IN01C3KS2	GR7D2IN01C3KS2b	233	2	2	ga	8	142	157	47	106	N				---NA---			0	-
GR7D2IN01C3N74	GR7D2IN01C3N74a	467	1	6	ctccag	3	347	364	237	467	Y	GGGGTGAGTTAATGGAAGCA	GGAAGAAGGGAGGAGAGGAA	141	---NA---			0	-
GR7D2IN01C3UI0	GR7D2IN01C3UI0a	81	2	2	ac	6	20	31	0	0	N				---NA---			0	-
GR7D2IN01C3UI0	GR7D2IN01C3UI0b	81	2	2	ag	11	59	80	0	0	N				---NA---			0	-
GR7D2IN01C3YWJ	GR7D2IN01C3YWJa	360	1	4	aaat	3	23	34	95	160	N				---NA---			0	-
GR7D2IN01C452Q	GR7D2IN01C452Qa	394	1	5	tttta	3	156	170	171	236	N	AAAATAGCGACGTGTTCAAAG	TCCCCTTCCAATATAACCCC	288	---NA---			0	-
GR7D2IN01C4A7Z	GR7D2IN01C4A7Za	486	1	2	tc	10	247	266	117	266	Y	TGGCCTACACTATGCCACAA	CGACGACTTCGGCTAACTTC	232	---NA---			0	-
GR7D2IN01C4E0B	GR7D2IN01C4E0Ba	473	2	2	ga	5	60	69	1	168	Y	AGGGTGACTGGGTGAGTGAG	AATTTGCTGCTGGGTGTTTC	122	---NA---			0	-
GR7D2IN01C4E0B	GR7D2IN01C4E0Bb	473	2	2	ag	5	80	89	1	168	Y	GTTGGACCATGGGAGAGAGA	GGGCCTGTTTGGAAGATGTA	287	---NA---			0	-
GR7D2IN01C4E7Q	GR7D2IN01C4E7Qa	366	2	2	ca	7	274	287	2	175	N	GGAGCCATGAGAACATGACA	TTGTGTGTGTGTGTGTGTGTG	206	---NA---			0	-
GR7D2IN01C4E7Q	GR7D2IN01C4E7Qb	366	2	2	ac	11	342	363	2	175	N				---NA---			0	-
GR7D2IN01C4EBQ	GR7D2IN01C4EBQa	586	1	5	ttttc	3	42	56	312	533	N	CAAACTCCACTACATTCAGCC	ATTTGCGTTTGGTTGAGGAG	140	poly -specific ribonuclease	1.31371e-13	90.9%	2	C:nucleus; F:nucleic acid binding	-
GR7D2IN01C4F7H	GR7D2IN01C4F7Ha	484	2	5	agaat	3	76	90	223	390	N	ATTAATCATGGGCCAAACGA	TGGCTGTAGAGAGAGCAGCA	188	---NA---			0	-
GR7D2IN01C4F7H	GR7D2IN01C4F7Hb	484	2	4	acca	3	118	129	223	390	N	ATTAATCATGGGCCAAACGA	TGGCTGTAGAGAGAGCAGCA	188	---NA---			0	-
GR7D2IN01C4F7Y	GR7D2IN01C4F7Ya	381	1	2	ct	5	171	180	1	204	Y	AGGATGACGGCTTTCAAAAA	GCCCCCTTAACTGCCTTTAC	255	---NA---			0	-
GR7D2IN01C4JA5	GR7D2IN01C4JA5a	411	1	3	aat	4	384	395	4	105	N				---NA---			0	-
GR7D2IN01C4MKA	GR7D2IN01C4MKAa	373	1	6	tgcact	3	77	94	3	128	Y	ATCCCACTCCACAAAAGCAA	GGAGCACAAGAAAAACCTGG	256	---NA---			0	-
GR7D2IN01C4Q9R	GR7D2IN01C4Q9Rb	366	3	2	at	6	57	68	87	239	N	GCTGCAACACACACACACAC	CAACAAACCATCAAAATGCG	199	---NA---			0	-
GR7D2IN01C4Q9R	GR7D2IN01C4Q9Ra	366	3	2	ac	9	37	54	87	239	N				---NA---			0	-
GR7D2IN01C4Q9R	GR7D2IN01C4Q9Rc	366	3	2	gt	7	313	326	87	239	N				---NA---			0	-
GR7D2IN01C4QXK	GR7D2IN01C4QXKa	489	1	4	attt	3	177	188	267	404	N	CCGTTGATGAATAGTTGGCA	CCGATAGCCTCTCCACTAGG	291	---NA---			0	-
GR7D2IN01C4VKY	GR7D2IN01C4VKYa	549	2	2	ag	5	334	343	215	490	Y	TAGATGGCGCAGATATGCAA	AGTGAGTTCCATGGGTTTCG	268	---NA---			0	-
GR7D2IN01C4VKY	GR7D2IN01C4VKYb	549	2	3	tgg	4	399	410	215	490	Y	TAGATGGCGCAGATATGCAA	AGTGAGTTCCATGGGTTTCG	268	---NA---			0	-
GR7D2IN01C4VQX	GR7D2IN01C4VQXa	435	2	3	tgc	4	353	364	1	321	N	CTCTGCTGGTGGCATAGTGA	ACAGCAGCAACAGCAACAAC	162	arf domain class transcription factor	1.15585e-20	74.5%	7	C:intracellular membrane-bounded organelle; F:nucleic acid binding; P:regulation of gene expression; P:hormone-mediated signaling pathway; F:protein binding; P:post-embryonic development; P:transcription, DNA-dependent	-
GR7D2IN01C4VQX	GR7D2IN01C4VQXb	435	2	3	tgt	4	365	376	1	321	N	CTCTGCTGGTGGCATAGTGA	ACAGCAGCAACAGCAACAAC	162	arf domain class transcription factor	1.15585e-20	74.5%	7	C:intracellular membrane-bounded organelle; F:nucleic acid binding; P:regulation of gene expression; P:hormone-mediated signaling pathway; F:protein binding; P:post-embryonic development; P:transcription, DNA-dependent	-
GR7D2IN01C4WAA	GR7D2IN01C4WAAa	448	1	2	ct	5	57	66	217	447	N				#NAME?
GR7D2IN01C549A	GR7D2IN01C549Aa	518	2	2	ta	8	455	470	152	394	N				atss4 transferring glycosyl groups	3.02507e-47	90.1%	3	C:intracellular membrane-bounded organelle; F:glucosyltransferase activity; P:glycogen metabolic process	-							SUPERFAMILY)
GR7D2IN01C549A	GR7D2IN01C549Ab	518	2	2	ta	5	473	482	152	394	N				atss4 transferring glycosyl groups	3.02507e-47	90.1%	3	C:intracellular membrane-bounded organelle; F:glucosyltransferase activity; P:glycogen metabolic process	-							SUPERFAMILY)
GR7D2IN01C58QV	GR7D2IN01C58QVa	159	2	3	gag	4	48	59	46	144	Y	GAGTTGGAGTTGGAGGAGGA	TCCTCTGGTGGAAACCAATC	116	---NA---			0	-
GR7D2IN01C58QV	GR7D2IN01C58QVb	159	2	3	gga	4	101	112	46	144	Y	TTGGAGTTGGAGGAGGATTG	CTCCTCCTCTGGTGGAAACC	117	---NA---			0	-
GR7D2IN01C59FD	GR7D2IN01C59FDa	401	1	4	tttg	3	43	54	39	146	Y	TGTTTTTAGAGCTGGGGGTG	TTTTTCAGGCTTCAAGGGAA	216	---NA---			0	-
GR7D2IN01C5JEB	GR7D2IN01C5JEBa	436	1	2	at	5	72	81	16	435	Y	ACCCCAAGAACAACGAACAA	GGGGTGAAGAGAAGGGAANA	259	protein	1.37171e-05	6.84444e+13	0	-
GR7D2IN01C5R5Z	GR7D2IN01C5R5Za	466	1	2	ta	5	39	48	301	423	N				---NA---			0	-
GR7D2IN01C5T23	GR7D2IN01C5T23a	306	1	5	atttt	3	218	232	10	231	N	TATTCGCAACCAGGTCAACA	TGCCACCATCATTTCATCAT	188	---NA---			0	-
GR7D2IN01C5UNE	GR7D2IN01C5UNEa	464	2	4	agat	3	20	31	145	228	N				---NA---			0	-
GR7D2IN01C5UNE	GR7D2IN01C5UNEb	464	2	2	ag	5	36	45	145	228	N				---NA---			0	-
GR7D2IN01C5XB3	GR7D2IN01C5XB3a	410	1	3	ctc	4	80	91	21	179	Y	GGGATGTGGGTTTTGAATTG	TGTTACTGGATTTTCCCCCA	146	---NA---			0	-
GR7D2IN01C60ZL	GR7D2IN01C60ZLa	487	1	6	aagtca	3	191	208	209	310	N	CCTTGGCGTGGTTGTTATCT	TGTTTCGGTGTTTCGTTTTG	170	---NA---			0	-
GR7D2IN01C62CA	GR7D2IN01C62CAa	463	1	4	aaag	3	123	134	143	307	N	TTAACAAAGCACAGAGGGGC	ATCGGTCTTGTGAGGTTTGG	296	---NA---			0	-
GR7D2IN01C6CU4	GR7D2IN01C6CU4b	445	2	4	ttta	3	190	201	129	281	Y	ACGTGCAAGCACGATCATAG	AGCAAGGGTCAACGACAGAT	265	---NA---			0	-
GR7D2IN01C6CU4	GR7D2IN01C6CU4a	445	2	2	ac	5	5	14	129	281	N				---NA---			0	-
GR7D2IN01C6DEI	GR7D2IN01C6DEIa	551	1	2	at	8	326	341	27	152	N	TCGTCGTACATGGGAGTCAA	TGCAGGACAGGAGAGAGTGA	218	---NA---			2	C:integral to membrane; P:protein insertion into membrane
GR7D2IN01C6H4Y	GR7D2IN01C6H4Ya	512	1	2	tc	6	425	436	132	455	Y				af439840_1at4g32150 f10n7_40	2.27225e-47	95.7%	2	C:integral to membrane; P:vesicle-mediated transport	-
GR7D2IN01C6KOB	GR7D2IN01C6KOBa	498	1	6	tttctc	4	73	96	184	480	N	CCGGATATGGAAGTATTGGG	CATTGATCTCAAGGGGCCTA	289	unnamed protein product [Vitis vinifera]	2015.38	80.0%	2	C:cell part; P:vesicle-mediated transport	-
GR7D2IN01C6Q1A	GR7D2IN01C6Q1Aa	61	1	2	tc	6	49	60	0	0	N				---NA---			0	-
GR7D2IN01C6ZH8	GR7D2IN01C6ZH8a	290	1	3	tgt	5	251	265	6	197	N	TTAAAGGCTCTTGTGGGGTG	CCAAAAGATAAACCACGACCA	129	---NA---			0	-
GR7D2IN01C741B	GR7D2IN01C741Ba	430	1	2	at	10	340	359	222	341	N				---NA---			0	-
GR7D2IN01C7IEO	GR7D2IN01C7IEOa	506	1	2	at	5	38	47	338	424	N	CCGCTCTTTATCCCAACAAA	CGGGATTCAAACCAAACTCA	131	---NA---			0	-
GR7D2IN01C7PH6	GR7D2IN01C7PH6a	497	1	4	cctg	3	300	311	1	291	N	CTGCCCACTATTCCCACCTA	TCCGTTTCTCAGTCACGTTG	282	translation initiation factor-related	4.49207e-14	6.74444e+13	1	F:translation initiation factor activity
GR7D2IN01C7PJ5	GR7D2IN01C7PJ5a	509	1	3	tca	4	8	19	53	364	N				---NA---			0	-
GR7D2IN01C7SB7	GR7D2IN01C7SB7a	479	1	4	ctca	3	1	12	77	460	N				---NA---			0	-
GR7D2IN01C801D	GR7D2IN01C801Da	427	1	3	ctc	6	347	364	283	426	Y	GGATGACATTGGGAGCAAGT	GAGATGGGTGGTTGGAGATG	287	---NA---			0	-
GR7D2IN01C86EG	GR7D2IN01C86EGa	54	2	4	atac	3	4	15	16	54	N				---NA---			0	-
GR7D2IN01C86EG	GR7D2IN01C86EGb	54	2	4	atgt	3	38	49	16	54	Y				---NA---			0	-
GR7D2IN01C87VK	GR7D2IN01C87VKa	426	2	4	aaat	3	220	231	177	404	Y	TGTAGCAACAAGAAGCAAGCA	GGAGCAAATGCTGGTGATTT	181	---NA---			0	-
GR7D2IN01C87VK	GR7D2IN01C87VKb	426	2	3	tca	4	263	274	177	404	Y	TGTAGCAACAAGAAGCAAGCA	TATTGGAGCAAATGCTGGTG	185	---NA---			0	-
GR7D2IN01C8KPC	GR7D2IN01C8KPCa	321	2	2	ag	7	292	305	26	85	N				---NA---			0	-
GR7D2IN01C8KPC	GR7D2IN01C8KPCb	321	2	2	ga	5	306	315	26	85	N				---NA---			0	-
GR7D2IN01C8KTW	GR7D2IN01C8KTWa	487	1	5	tgtta	4	146	165	192	311	N	CGCAATCTGCAAGTCTTTGA	GCATGGGGTACTACAACCAAA	299	---NA---			0	-
GR7D2IN01C8M1S	GR7D2IN01C8M1Sa	432	1	4	aaca	3	365	376	39	158	N	TGACATCCTCGCAGATGAAC	CTGAACTTTCGCTTGCTTCC	257	---NA---			0	-
GR7D2IN01C8S7I	GR7D2IN01C8S7Ia	503	1	2	ct	7	225	238	45	242	Y	GGTTTTTGCAGCTTGTAGCC	ACGGTTCCCATCAGTGAGTC	269	Os09g0248200 [Oryza sativa Japonica Group]	7797.68	66.0%	0	-
GR7D2IN01C8Z7R	GR7D2IN01C8Z7Ra	139	3	3	tta	7	13	33	0	0	N				---NA---			0	-
GR7D2IN01C8Z7R	GR7D2IN01C8Z7Rb	139	3	4	ttat	3	31	42	0	0	N				---NA---			0	-
GR7D2IN01C8Z7R	GR7D2IN01C8Z7Rc	139	3	2	ta	5	40	49	0	0	N				---NA---			0	-
GR7D2IN01C9021	GR7D2IN01C9021a	457	1	4	tctt	3	84	95	3	185	Y	ACGTTCCTTAATGTCGTCGC	TCTCTCACTTCCGCACTCAA	286	---NA---			0	-
GR7D2IN01C9215	GR7D2IN01C9215a	408	1	3	ctt	4	390	401	3	311	N				unnamed protein product [Vitis vinifera]	3.64158e-22	7.13333e+13	0	-
GR7D2IN01C93M7	GR7D2IN01C93M7a	282	1	3	aag	4	25	36	103	216	N				---NA---			0	-
GR7D2IN01C93VP	GR7D2IN01C93VPa	305	1	4	ttta	4	156	171	186	257	N	TTGGGAAAGTATCATTCGGC	TTAACCCCTCCTACCCTTTTT	290	---NA---			0	-
GR7D2IN01C9FTK	GR7D2IN01C9FTKa	350	1	2	ga	8	271	286	51	167	N	AACGTGGGAATTGAGCTTTG	CGTCTTCTAGCATGCGATTTC	263	---NA---			2	F:catalytic activity; F:ATP binding
GR7D2IN01C9MJL	GR7D2IN01C9MJLa	362	1	4	aaat	3	41	52	42	122	N	GTGGGGGAACAAAGCAAATA	ACCTGATGCAACCTGAGAGG	121	---NA---			0	-
GR7D2IN01C9R46	GR7D2IN01C9R46a	465	1	3	agt	7	58	78	1	342	Y	CGTCACTGCATCCAAAACAA	GTCCCCCTTTGTCTTCCAAT	110	unnamed protein product [Vitis vinifera]	4.77262e-08	79.0%	3	F:protein kinase activity; P:protein modification process; F:adenyl ribonucleotide binding	-
GR7D2IN01C9RPK	GR7D2IN01C9RPKb	506	2	4	tttc	3	43	54	3	182	Y	GAAAGAAAATGGTCCTGGAAA	ATGGCTGCATGAATTATCCC	186	---NA---			0	-
GR7D2IN01C9RPK	GR7D2IN01C9RPKa	506	2	4	gaaa	3	1	12	3	182	N				---NA---			0	-
GR7D2IN01C9VPQ	GR7D2IN01C9VPQa	531	1	6	ttttat	3	492	509	18	407	N				af349962_1cytoplasmic ribosomal protein s15a	5.46623e-55	99.1%	3	F:structural constituent of ribosome; C:ribosome; P:translation	-
GR7D2IN01C9YC4	GR7D2IN01C9YC4a	197	1	3	aag	5	30	44	5	64	Y				---NA---			0	-
GR7D2IN01CA33Y	GR7D2IN01CA33Ya	81	1	2	ag	11	31	52	4	60	Y				---NA---			0	-
GR7D2IN01CA6F5	GR7D2IN01CA6F5a	256	1	2	tg	5	107	116	142	231	N	ATTTTGACAATCCAGCCCTT	AAAAGGGGAGAAAAAGCATCA	188	---NA---			0	-
GR7D2IN01CAAQW	GR7D2IN01CAAQWa	485	1	3	ctt	5	266	280	42	209	N	GCTTCTTCATCTGCACCCTC	AGCACCCAATACCTGCAAAA	232	---NA---			0	-
GR7D2IN01CAE9N	GR7D2IN01CAE9Na	366	1	2	ag	5	354	363	25	117	N				protein	2.6815e-09	89.5%	4	F:phosphoprotein phosphatase activity; C:protein complex; P:protein modification process; F:cation binding	EC:3.1.3.16
GR7D2IN01CAF0A	GR7D2IN01CAF0Aa	510	1	5	aagac	3	120	134	142	342	N	GCCATTCGTCAAAGTCAAAA	TAAATAACGCGGTTTCTGGG	233	leucine-rich repeat family protein	3.83189e-22	72.2%	1	F:binding	-
GR7D2IN01CAH6C	GR7D2IN01CAH6Ca	141	1	2	tc	11	5	26	81	134	N				---NA---			0	-
GR7D2IN01CAO4T	GR7D2IN01CAO4Ta	481	1	3	gac	4	65	76	57	332	Y	CAGTCGTGGGCTGATGTAGA	GCTTCAGGAGGCTTGTTGAC	248	---NA---			0	-
GR7D2IN01CB25W	GR7D2IN01CB25Wa	144	2	2	ct	5	104	113	1	75	N				---NA---			0	-
GR7D2IN01CB25W	GR7D2IN01CB25Wb	144	2	2	ct	5	120	129	1	75	N				---NA---			0	-
GR7D2IN01CBAM1	GR7D2IN01CBAM1a	161	1	3	caa	4	127	138	57	161	Y				sucrose synthase	8.64937e-08	98.6%	3	P:disaccharide metabolic process; P:symbiosis, encompassing mutualism through parasitism; F:UDP-glucosyltransferase activity	-
GR7D2IN01CBI1B	GR7D2IN01CBI1Ba	524	1	6	ttctcc	3	337	354	234	485	Y	TTCCTCATCTTGAACGGGTC	TGGAGGAGATACGGTTGGAG	150	---NA---			0	-
GR7D2IN01CBJ53	GR7D2IN01CBJ53a	487	1	3	atg	5	369	383	45	350	N	TCCTCTCCGATCTCCTTTCA	CCAAGAGTTACCTTCAGACCC	278	f-box family protein	6.46244e-23	70.0%	6	P:photoperiodism; P:phototransduction; P:phyllome development; C:intracellular membrane-bounded organelle; P:photomorphogenesis; F:protein binding	-
GR7D2IN01CBKRQ	GR7D2IN01CBKRQa	319	1	2	ta	9	147	164	169	264	N	CTCTTGCTCTTGCTCCTGCT	TGGGTCAATGTCCAGCATTA	220	---NA---			0	-
GR7D2IN01CBLTT	GR7D2IN01CBLTTa	125	1	2	ta	7	30	43	75	125	N	TCAAATTTGGGCAATTGTTCT	CCAAAAACACAGAATCCCACA	112	---NA---			0	-
GR7D2IN01CBMTV	GR7D2IN01CBMTVa	459	1	5	tcagg	3	161	175	18	125	N	CAGTTGGGGTCAGGTCAGTT	GTAGGAGAGCCCAATCACCA	262	---NA---			0	-
GR7D2IN01CBRDW	GR7D2IN01CBRDWb	310	4	4	agac	3	66	77	125	310	N	CCAAAACCAAAACCGAAAGA	CGAAGGCCGTGAAAGAGTAG	201	---NA---			0	-
GR7D2IN01CBRDW	GR7D2IN01CBRDWc	310	4	2	ag	5	78	87	125	310	N	CCAAAACCAAAACCGAAAGA	CGAAGGCCGTGAAAGAGTAG	201	---NA---			0	-
GR7D2IN01CBRDW	GR7D2IN01CBRDWd	310	4	3	tgg	5	267	281	125	310	Y	CTACTCTTTCACGGCCTTCG	CACGTCCCGGTCCACTAC	107	---NA---			0	-
GR7D2IN01CBRDW	GR7D2IN01CBRDWa	310	4	6	aaaacc	4	4	27	125	310	N				---NA---			0	-
GR7D2IN01CBZ9O	GR7D2IN01CBZ9Oa	201	1	6	ctgcaa	3	79	96	40	189	Y	AAAGCAAGCCAAAATTGGAG	TGAGGACACTGACCAACAGG	131	---NA---			0	-
GR7D2IN01CCQLT	GR7D2IN01CCQLTa	404	1	3	agc	4	278	289	1	300	Y	GGCTATCATGCTGCTGACAA	GCTCCAGAATATGAGCTGCC	118	rna recognition motif-containing protein	4.2528e-22	90.6%	3	P:metabolic process; F:binding; F:catalytic activity	-
GR7D2IN01CCU2K	GR7D2IN01CCU2Ka	382	2	6	ttcaac	4	313	336	175	381	Y				---NA---			0	-
GR7D2IN01CCU2K	GR7D2IN01CCU2Kb	382	2	2	tc	5	370	379	175	381	Y				---NA---			0	-
GR7D2IN01CCXR7	GR7D2IN01CCXR7a	342	1	2	ct	5	286	295	182	214	N	CCGTTAGTCCCAATTCCAAA	GGGTATTTGTGAGTGAGAGGG	170	---NA---			0	-
GR7D2IN01CCXYF	GR7D2IN01CCXYFa	131	1	2	ct	7	35	48	50	130	N	GCACTCAAATTTGTGAACGCT	AAGCAGGAGCTGCAGTTGA	107	---NA---			0	-
GR7D2IN01CD2J4	GR7D2IN01CD2J4a	535	1	4	acaa	3	159	170	323	478	N	ATAGGGACCAACCCTTCTGG	TAATTGTCGGTGGTGCAAGA	158	---NA---			0	-
GR7D2IN01CD2MK	GR7D2IN01CD2MKa	454	1	6	atgctg	3	235	252	235	324	Y	CCCTAATTGGGCTGCTGATA	AGCATGCTGTGCAATGTCA	171	---NA---			0	-
GR7D2IN01CD7B2	GR7D2IN01CD7B2a	113	1	2	ga	11	76	97	0	0	N				---NA---			0	-
GR7D2IN01CD81F	GR7D2IN01CD81Fa	58	1	2	ct	12	34	57	1	30	N				---NA---			0	-
GR7D2IN01CDBYI	GR7D2IN01CDBYIa	395	1	2	at	8	277	292	1	270	N	TCTGGAACCAGAACCAAACC	TCACCCCTCCTACCCTTCTT	223	unnamed protein product [Vitis vinifera]	0.0241763	73.0%	2	F:oxidoreductase activity; P:metabolic process	-
GR7D2IN01CDS16	GR7D2IN01CDS16a	57	1	2	ct	7	42	55	2	31	N				---NA---			0	-
GR7D2IN01CDSO8	GR7D2IN01CDSO8a	481	1	3	cga	4	56	67	246	479	N	TGACGACGACTTCTACAGCG	ATCCGCTTCACTCAAAATGG	187	protein	1.23774e-30	84.6%	2	C:cell part; F:transition metal ion binding	-
GR7D2IN01CDWC2	GR7D2IN01CDWC2a	416	1	3	aga	4	381	392	128	259	N	CGATCGCTGAACAAACTCAA	CTGGTGCTCAAAGTTCTCTCA	175	dolichyl-di-phosphooligosaccharide-protein glycotransferase	2.03081e-33	91.9%	9	C:cell wall; C:nuclear lumen; P:cellular cell wall organization; P:cell morphogenesis; P:glucan biosynthetic process; C:cytoplasmic vesicle; C:endoplasmic reticulum membrane; F:dolichyl-diphosphooligosaccharide-protein glycotransferase activity; P:protein amino acid N-linked glycosylation via asparagine	-
GR7D2IN01CE01R	GR7D2IN01CE01Ra	422	1	4	aaat	3	400	411	56	175	N				---NA---			0	-
GR7D2IN01CE23L	GR7D2IN01CE23La	412	1	4	aaca	3	148	159	140	388	Y	TAAGTACTTTGCCATGCCCC	GAGATCCGCAAGCTTCTTTG	228	---NA---			0	-
GR7D2IN01CE24P	GR7D2IN01CE24Pb	349	2	2	ta	5	167	176	1	141	N	ATTAGTGGGGCACAATTTGG	TCGATCATGGAAACCAGTCA	247	---NA---			0	-
GR7D2IN01CE24P	GR7D2IN01CE24Pa	349	2	2	at	5	14	23	1	141	Y				---NA---			0	-
GR7D2IN01CEBT5	GR7D2IN01CEBT5a	306	1	3	tga	4	6	17	118	273	N				unnamed protein product [Vitis vinifera]	4.63316e-09	84.4%	1	F:binding
GR7D2IN01CECZW	GR7D2IN01CECZWa	536	1	6	actcgc	3	226	243	341	535	N	AAATTAAGCTTGCCGGGTTT	GCCAACAGAATAGGACCGAA	282	expressed protein [Arabidopsis lyrata subsp. lyrata]	0.000155663	91.0%	0	-
GR7D2IN01CEEMR	GR7D2IN01CEEMRa	139	1	2	ct	6	30	41	2	55	Y	GCCCTCAACCAAACACACAC	TTAGGTGAAGGTGGCAGTCC	127	---NA---			0	-
GR7D2IN01CEQWO	GR7D2IN01CEQWOa	437	1	3	gga	4	1	12	188	418	N				chup1_arath ame: full=protein chloroplastic ame: full=protein chloroplast unusual positioning 1	1.78322e-22	90.0%	2	C:plastid outer membrane; P:chloroplast organization	-
GR7D2IN01CERAH	GR7D2IN01CERAHa	497	1	3	tgc	4	216	227	16	375	Y	TTACTTGCATTGGCTGCTTG	TCAAACTCATGCAAACCCAA	226	aminophospholipid atpase	3.56453e-40	75.4%	4	F:ATPase activity, coupled to transmembrane movement of ions; F:nucleotide binding; P:metabolic process; C:membrane	-
GR7D2IN01CFDY8	GR7D2IN01CFDY8a	386	1	4	cgag	3	173	184	24	275	Y	CAGGATGCTGCTAAAAAGGC	TTTGCTTCCAGAGCCAACTT	131	nua_arath ame: full=nuclear-pore anchor ame: full=protein translocated promoter region short=	1.26877e-27	721.25	2	C:nuclear envelope; P:protein targeting	-
GR7D2IN01CFGHK	GR7D2IN01CFGHKa	396	2	6	ttccag	3	116	133	92	259	Y	CAGCAAACAACGCAGAAAAA	TCCCTTCCATTGCCACTTAC	207	---NA---			0	-								TMHMM)
GR7D2IN01CFGHK	GR7D2IN01CFGHKb	396	2	3	tct	5	274	288	92	259	N	GTAAGTGGCAATGGAAGGGA	AGTGTCCCAATATTCCTGCG	140	---NA---			0	-								TMHMM)
GR7D2IN01CFHTQ	GR7D2IN01CFHTQa	368	1	3	ctt	7	332	352	3	269	N				ndhm_vitvi ame: full=nad h-quinone oxidoreductase subunit chloroplastic ame: full=nad h dehydrogenase i subunit m short=ndh-1 subunit m short=ndh-m flags: precursor	4.68958e-38	87.8%	6	P:NADH dehydrogenase complex assembly; C:protein complex; C:chloroplast thylakoid; F:oxidoreductase activity, acting on NADH or NADPH; F:cofactor binding; P:metabolic process	-
GR7D2IN01CFJB2	GR7D2IN01CFJB2a	513	1	6	gacacc	3	239	256	418	477	N	GAATCTGCCAGACGGACAAT	CAAATCCGAGGATGCAGTTT	184	---NA---			0	-
GR7D2IN01CFYZM	GR7D2IN01CFYZMa	504	1	3	tct	4	169	180	19	225	Y	ATCGTTCCAGATCGCAATTC	CCAGTTCTTCGTCAGGCTTC	144	---NA---			0	-
GR7D2IN01CFZ3W	GR7D2IN01CFZ3Wa	481	1	3	agg	4	310	321	37	471	Y	GGAAATGTTATGCAGCGGTT	AACTGCTACCCCTTTCAGCA	178	unnamed protein product [Vitis vinifera]	3.89073e-48	85.0%	2	F:DNA binding; C:nucleus	-
GR7D2IN01CGCGP	GR7D2IN01CGCGPa	188	1	3	aag	4	56	67	2	172	Y	ACAGAAAAACACCCAGACCC	TTCCAGCAGACCTTCGTCTT	150	---NA---			0	-
GR7D2IN01CGI5H	GR7D2IN01CGI5Ha	54	1	2	ct	6	42	53	19	54	Y				---NA---			0	-
GR7D2IN01CGQUT	GR7D2IN01CGQUTa	451	1	2	ta	5	411	420	30	338	N	CGACTGGGCGACTCTAATGT	AAAAGGAAGGAAGAACTCGGA	284	mitogen-activated protein kinase kinase	8.02464e-36	90.5%	9	P:protein amino acid phosphorylation; P:two-component signal transduction system	phosphorelay); P:indole phytoalexin biosynthetic process; F:protein serine	tyrosine kinase activity; P:ethylene metabolic process; P:response to osmotic stress; P:positive regulation of macromolecule biosynthetic process; F:protein kinase regulator activity; F:ATP binding	EC:2.7.112.1	IPR000719; IPR011009; IPR017442; G3DSA:1.10.510.10 (GENE3D), PTHR24361 (PANTHER), PTHR24361:SF31 (PANTHER), seg (SEG)
GR7D2IN01CGUII	GR7D2IN01CGUIIa	377	1	2	ac	6	4	15	18	83	N				---NA---			0	-
GR7D2IN01CH122	GR7D2IN01CH122a	559	1	2	at	9	539	556	284	484	N				---NA---			5	F:iron ion binding; C:cytoplasm; P:inositol catabolic process; F:inositol oxygenase activity; P:oxidation reduction
GR7D2IN01CH4XD	GR7D2IN01CH4XDa	403	1	3	tca	5	7	21	3	242	Y				nucleosome chromatin assembly factor group	1.66397e-19	91.8%	2	C:nucleus; P:nucleosome assembly	-
GR7D2IN01CH5IR	GR7D2IN01CH5IRa	472	1	2	ta	5	284	293	234	359	Y	TTAGAACAGGCCAAGCACCT	TATGGCAGACATGGGTTTCA	241	---NA---			0	-
GR7D2IN01CH8W7	GR7D2IN01CH8W7a	569	1	4	ttat	3	60	71	38	253	Y	TCCATATGTGAACCGACTGTG	CTGCAAGGTGGGATGTAGGT	120	---NA---			0	-
GR7D2IN01CHAZZ	GR7D2IN01CHAZZa	415	1	4	cttt	3	181	192	86	415	Y	ACATGCCCTCTAACCCAACA	TTTGCGGCTTCTTTTTGTTC	221	protein	1.14783e-44	81.6%	7	C:protein complex; C:intracellular membrane-bounded organelle; P:response to abscisic acid stimulus; F:receptor serine	threonine kinase binding; P:protein modification by small protein conjugation; C:membrane; F:small conjugating protein ligase activity	IPR013083; PTHR23315 (PANTHER), PTHR23315:SF31 (PANTHER), SSF57850 (SUPERFAMILY)
GR7D2IN01CHDIO	GR7D2IN01CHDIOa	534	2	4	aaat	3	311	322	102	215	N	TAATCGCATAAATCGGCTCC	GGATTACGTGACCTCGGTGT	257	---NA---			0	-
GR7D2IN01CHDIO	GR7D2IN01CHDIOb	534	2	2	ca	5	355	364	102	215	N	TAATCGCATAAATCGGCTCC	GGATTACGTGACCTCGGTGT	257	---NA---			0	-
GR7D2IN01CHILC	GR7D2IN01CHILCa	497	1	2	ag	5	2	11	303	419	N				---NA---			0	-
GR7D2IN01CHXB0	GR7D2IN01CHXB0a	442	2	2	ac	14	211	238	45	260	Y	CAGCACGAAACTCCAGCATA	GGACACAAACACACGCACAT	168	---NA---			2	C:nucleus; C:cytoplasm
GR7D2IN01CHXB0	GR7D2IN01CHXB0b	442	2	4	cata	3	254	265	45	260	N	CAGCACGAAACTCCAGCATA	GGACACAAACACACGCACAT	168	---NA---			2	C:nucleus; C:cytoplasm
GR7D2IN01CHYYP	GR7D2IN01CHYYPa	77	1	2	ct	13	30	55	0	0	N				---NA---			0	-
GR7D2IN01CI0T0	GR7D2IN01CI0T0a	291	1	4	ccac	3	33	44	59	103	N	AAAAAGCTAGGGTTTTGCCC	ATGAAGAGGACCTGGCTGTG	100	---NA---			0	-
GR7D2IN01CI8JX	GR7D2IN01CI8JXa	191	1	5	aaaga	3	5	19	0	0	N				---NA---			0	-
GR7D2IN01CIBQ6	GR7D2IN01CIBQ6a	290	1	2	gt	5	35	44	125	289	N	GGGGAGGAGGAGAGTTTTGA	CTCCATCCCAAAATGCAGAT	123	leucine-rich repeat transmembrane protein kinase	0.426516	76.8%	5	P:protein modification process; F:protein kinase activity; C:intrinsic to membrane; P:enzyme linked receptor protein signaling pathway; F:adenyl ribonucleotide binding	-
GR7D2IN01CIIIJ	GR7D2IN01CIIIJa	539	1	5	tgttt	3	296	310	114	383	Y	CCGTCGAAAATGGTTCAACT	TGCAATGCACAGGAAGAAAC	295	---NA---			0	-
GR7D2IN01CIKSX	GR7D2IN01CIKSXa	425	1	4	attt	3	239	250	224	322	Y				---NA---			0	-
GR7D2IN01CIRBS	GR7D2IN01CIRBSa	560	1	5	aataa	3	68	82	253	459	N	GTGGTCTTGAAAGGCCAAAA	CTCCCTTAAATGGCTGACCA	103	---NA---			0	-
GR7D2IN01CISHX	GR7D2IN01CISHXb	308	2	3	att	5	155	169	2	289	Y	ATTCTCCACCGCAAAATCAG	GTAATTTGTTGGGCTGGGTG	128	---NA---			0	-
GR7D2IN01CISHX	GR7D2IN01CISHXa	308	2	3	ata	4	13	24	2	289	Y				---NA---			0	-
GR7D2IN01CIXPM	GR7D2IN01CIXPMa	528	1	2	tc	6	476	487	67	261	N	CTAGGGTTTCGGTGGTGAAA	CCCGTCGTGTTTCTTAGAGAG	116	---NA---			0	-
GR7D2IN01CJIGR	GR7D2IN01CJIGRa	615	1	6	aaaaag	3	490	507	517	555	N	ACTAAGGGGCAGCCACTACA	ATGCTGTTGCGAAACGTCTA	284	---NA---			0	-
GR7D2IN01CJO23	GR7D2IN01CJO23a	495	1	5	aaaag	3	164	178	287	370	N	TTGGAATTTTATTGGAGGTCA	TTTCAAAGCCTTGCCAGTTT	288	---NA---			0	-
GR7D2IN01CJSHH	GR7D2IN01CJSHHa	469	1	6	ccgaaa	3	288	305	42	467	Y	CCTGAACCCAGCTCTAATCG	TCTCAAACGATCCCGAGTTT	202	predicted protein [Populus trichocarpa]	0.00353945	59.0%	0	-
GR7D2IN01CJZOC	GR7D2IN01CJZOCa	428	1	4	tgta	3	317	328	1	270	N	AGCACTGATGTCTGGTGCTG	AGTCCAAGCATTTGCAGGAG	273	multidrug resistance protein 2	2.40489e-41	89.5%	5	F:P-P-bond-hydrolysis-driven transmembrane transporter activity; F:nucleoside-triphosphatase activity; F:ATP binding; C:integral to membrane; P:transmembrane transport	EC:3.6.1.15
GR7D2IN01CK064	GR7D2IN01CK064a	444	1	3	gaa	6	423	440	1	255	N				fat domain-containing protein	4.76164e-43	88.0%	1	F:transferase activity, transferring phosphorus-containing groups	-
GR7D2IN01CK0D1	GR7D2IN01CK0D1a	548	1	4	agaa	3	449	460	123	248	N	CCAGCTACGCAATCATGGTA	AGGATTGGGTCTGAGCAAGC	275	---NA---			0	-
GR7D2IN01CK16G	GR7D2IN01CK16Gb	326	2	6	ctgtct	4	109	132	83	232	Y	AAACACACACACACACACGC	ACAAAACGCCCTGCACTATC	210	---NA---			0	-
GR7D2IN01CK16G	GR7D2IN01CK16Ga	326	2	2	ac	8	92	107	83	232	Y	CCTTGTGCTTGGTCTTTCTGA	ACAAAACGCCCTGCACTATC	299	---NA---			0	-
GR7D2IN01CK1QH	GR7D2IN01CK1QHa	393	1	4	tatt	3	351	362	99	194	N				---NA---			0	-
GR7D2IN01CKBVN	GR7D2IN01CKBVNa	373	1	3	tgg	4	336	347	1	231	N	CAACAAAGCTCGGGAAGAAG	CCTACCGGATTCCGAANACT	164	ac011713_31is a member of the pf	1.26921e-27	77.9%	2	F:transferase activity, transferring acyl groups other than amino-acyl groups; C:intracellular membrane-bounded organelle	EC:2.3.1.0
GR7D2IN01CKC01	GR7D2IN01CKC01b	446	2	3	tct	4	343	354	2	211	N	CCTGCAGCCAAAAATTCAGT	AGTCAAGCACCCAAAGCCTA	243	---NA---			0	-
GR7D2IN01CKC01	GR7D2IN01CKC01a	446	2	5	aaaat	3	236	250	2	211	N	TGATGAAGCAGCAGACAAGG	AGCACCCAAAGCCTGAAGTA	264	---NA---			0	-
GR7D2IN01CKCI3	GR7D2IN01CKCI3a	482	1	3	agg	5	310	324	195	482	Y	TGCCTATGGATTTGCTGTGA	AAAGCTCCAGCATGCAAAGT	183	tbc domain-containing protein	9.73796e-08	77.0%	3	F:Ras GTPase activator activity; C:cell part; P:regulation of Ras GTPase activity	-
GR7D2IN01CKFW3	GR7D2IN01CKFW3a	545	1	2	at	9	410	427	257	436	Y	CTTAGTCACTCGCGGGATTC	ACTGCCGTGACTTCGACTTT	179	---NA---			0	-
GR7D2IN01CKGZR	GR7D2IN01CKGZRa	475	1	3	ctt	5	451	465	1	198	N				predicted protein [Populus trichocarpa]	1.47188e-52	91.9%	2	P:transcription, DNA-dependent; F:nucleic acid binding	-
GR7D2IN01CKKAZ	GR7D2IN01CKKAZa	414	1	2	at	6	192	203	2	142	N	CATCCCTCCTTCCAAACAAA	ACGTATGCATAGCAGACCCA	163	---NA---			0	-
GR7D2IN01CL26P	GR7D2IN01CL26Pb	423	2	2	ag	13	129	154	54	179	Y	CGACGGAACAAACATAGCAA	GTTGGAAGACGTGAAGGCAT	238	---NA---			0	-
GR7D2IN01CL26P	GR7D2IN01CL26Pa	423	2	4	aata	4	18	33	54	179	N				---NA---			0	-
GR7D2IN01CL3WC	GR7D2IN01CL3WCa	497	1	4	gact	3	222	233	266	496	N	AACTCGTGGTGAACGAATCC	GCCCATGATTACCATTTTGG	117	rab7_soybn ame: full=ras-related protein rab7	0.000486251	86.8%	4	; F:guanyl ribonucleotide binding; P:transport; C:membrane	-
GR7D2IN01CL7B8	GR7D2IN01CL7B8a	392	1	4	ttta	3	153	164	108	215	Y	GGCAAGTTATTTGATGGCGT	TTCCGTTAACAACAGCACCA	142	---NA---			0	-
GR7D2IN01CL7F2	GR7D2IN01CL7F2a	492	2	3	cac	4	104	115	84	320	Y	TTTCATCGACTTTCGGGTTC	GGGGGAGAGAGAAACAGACC	115	---NA---			0	-
GR7D2IN01CL7F2	GR7D2IN01CL7F2b	492	2	2	ta	7	471	484	84	320	N				---NA---			0	-
GR7D2IN01CLK7C	GR7D2IN01CLK7Ca	343	1	3	gag	4	91	102	3	332	Y	GTCGGCGAAGAAGACATAGG	TCATGCTCTTCTGCTTGTGC	126	---NA---			0	-
GR7D2IN01CLL2X	GR7D2IN01CLL2Xa	388	1	5	aaaat	3	199	213	31	105	N	TCAACCACTTTCCATTTCCA	CCCGAATAGGTGTGATGCTT	298	---NA---			0	-
GR7D2IN01CLPQQ	GR7D2IN01CLPQQa	539	1	3	gaa	4	28	39	3	380	Y	AGCGTCGGAGGACGAAG	CTCGTCCGAAATACGGTCTC	286	unnamed protein product [Vitis vinifera]	2.68296e-20	71.3%	0	-
GR7D2IN01CLPXM	GR7D2IN01CLPXMa	508	2	6	ttagac	3	360	377	2	301	N	CACCTCCGAGTCATCATCCT	TCGCTAATTACGTCCAGCCT	150	exoc2_arath ame: full=exocyst complex component 2 ame: full=exocyst complex component sec5	1.56523e-16	68.8%	4	C:cytoplasmic part; P:cell morphogenesis involved in differentiation; C:membrane; P:pollination	-
GR7D2IN01CLPXM	GR7D2IN01CLPXMb	508	2	6	ttagaa	3	378	395	2	301	N	CGCCGTGCCTTATTAACATT	TCGCTAATTACGTCCAGCCT	113	exoc2_arath ame: full=exocyst complex component 2 ame: full=exocyst complex component sec5	1.56523e-16	68.8%	4	C:cytoplasmic part; P:cell morphogenesis involved in differentiation; C:membrane; P:pollination	-
GR7D2IN01CLT4H	GR7D2IN01CLT4Ha	447	1	3	ttc	6	23	40	265	360	N				---NA---			0	-
GR7D2IN01CLX3E	GR7D2IN01CLX3Ea	176	1	4	ttgt	3	68	79	7	81	Y	TGGCACCTTAGATGGTGTTTT	TGCATACATTTGACAGTGAGC	134	---NA---			0	-
GR7D2IN01CM1RG	GR7D2IN01CM1RGa	197	1	2	ta	13	169	194	31	150	N				---NA---			0	-
GR7D2IN01CM5II	GR7D2IN01CM5IIb	461	3	3	atg	4	73	84	22	459	Y	GACAGTGATGTCAGTGCCAA	CAGCAAGCAGTTTTCCATCA	215	---NA---			0	-
GR7D2IN01CM5II	GR7D2IN01CM5IIc	461	3	6	gaggaa	3	87	104	22	459	Y	TGCCAATGATGATGATGAGG	CAGCAAGCAGTTTTCCATCA	201	---NA---			0	-
GR7D2IN01CM5II	GR7D2IN01CM5IIa	461	3	3	tga	4	44	55	22	459	Y				---NA---			0	-
GR7D2IN01CM6LU	GR7D2IN01CM6LUa	273	1	3	ctt	4	203	214	180	272	Y	TGGTTGATTTTGTTGTGGGA	AAAAACCCNGAAGTGGAACC	214	---NA---			0	-
GR7D2IN01CM7WK	GR7D2IN01CM7WKa	573	1	2	ag	17	539	572	221	409	N				---NA---			0	-
GR7D2IN01CM9FU	GR7D2IN01CM9FUa	563	2	5	agaaa	3	159	173	190	420	N	AGGTGTTTGCTGCTTGCTTT	ATTTGGAAAGCCGTTCCTTT	275	---NA---			0	-
GR7D2IN01CM9FU	GR7D2IN01CM9FUb	563	2	3	gaa	4	521	532	190	420	N				---NA---			0	-
GR7D2IN01CMCC9	GR7D2IN01CMCC9a	373	2	2	ta	9	106	123	159	329	N	TGGTGTTGCCTAATGGCATA	CCCTCACACATTCCTTTCGT	285	peptidylprolyl fkbp-type	1.44641e-21	73.0%	3	F:macrolide binding; C:chloroplast thylakoid; F:isomerase activity	-
GR7D2IN01CMCC9	GR7D2IN01CMCC9b	373	2	3	ata	4	121	132	159	329	N	TGGTGTTGCCTAATGGCATA	CCCTCACACATTCCTTTCGT	285	peptidylprolyl fkbp-type	1.44641e-21	73.0%	3	F:macrolide binding; C:chloroplast thylakoid; F:isomerase activity	-
GR7D2IN01CMDHY	GR7D2IN01CMDHYa	520	1	4	tatt	3	18	29	72	413	N				2-oxoglutarate-dependent dioxygenase	6.25553e-16	69.4%	1	F:oxidoreductase activity	-
GR7D2IN01CMFNM	GR7D2IN01CMFNMa	481	1	3	ttc	7	108	128	218	331	N	GGCTAACTCCCAGAAACACC	AGAAAGCTGAAGAAAGGCCC	296	---NA---			0	-
GR7D2IN01CMRC8	GR7D2IN01CMRC8a	440	1	4	attc	3	89	100	149	313	N	TTTTCCAAACTACATGCCCA	AAATTGGTTTCTGCCCATGA	144	---NA---			4	F:calmodulin binding; C:nucleus; F:transcription regulator activity; P:regulation of transcription
GR7D2IN01CMTE7	GR7D2IN01CMTE7a	563	1	2	ga	5	509	518	1	168	N				---NA---			0	-
GR7D2IN01CMV4W	GR7D2IN01CMV4Wa	468	1	4	tcaa	3	372	383	237	455	Y	TTAATGCCTTAGAGCCGCAT	ATGATTCAAGGAATGGCAGC	205	---NA---			0	-
GR7D2IN01CMXRM	GR7D2IN01CMXRMa	467	3	4	tctt	4	374	389	67	369	N	GATGGAAGTTCGGAGCCATA	CCCAAACCTCCATAGTCTCTC	223	predicted protein [Populus trichocarpa]	6.94707e-24	76.6%	5	P:4-hydroxyproline metabolic process; F:transition metal ion binding; F:vitamin binding; F:procollagen-proline dioxygenase activity; C:intracellular membrane-bounded organelle	-
GR7D2IN01CMXRM	GR7D2IN01CMXRMb	467	3	2	ga	5	417	426	67	369	N	GATGGAAGTTCGGAGCCATA	CCCAAACCTCCATAGTCTCTC	223	predicted protein [Populus trichocarpa]	6.94707e-24	76.6%	5	P:4-hydroxyproline metabolic process; F:transition metal ion binding; F:vitamin binding; F:procollagen-proline dioxygenase activity; C:intracellular membrane-bounded organelle	-
GR7D2IN01CMXRM	GR7D2IN01CMXRMc	467	3	2	ag	7	438	451	67	369	N				predicted protein [Populus trichocarpa]	6.94707e-24	76.6%	5	P:4-hydroxyproline metabolic process; F:transition metal ion binding; F:vitamin binding; F:procollagen-proline dioxygenase activity; C:intracellular membrane-bounded organelle	-
GR7D2IN01CMXWG	GR7D2IN01CMXWGa	559	1	3	cct	6	541	558	140	313	N				---NA---			0	-
GR7D2IN01CN23M	GR7D2IN01CN23Ma	505	1	3	ggt	4	326	337	2	490	Y	CATCACTAGCACGACTCCGA	TTAGAAATGGCGGGTGAGTC	289	mevalonate disphosphate decarboxylase	3.06372e-57	93.0%	7	F:identical protein binding; P:isoprenoid metabolic process; F:carboxy-lyase activity; P:acetyl-CoA metabolic process; P:phosphate metabolic process; F:adenyl ribonucleotide binding; F:transferase activity, transferring phosphorus-containing groups	EC:4.1.1.0
GR7D2IN01CN2W0	GR7D2IN01CN2W0a	85	1	2	ct	10	59	78	1	42	N				---NA---			0	-
GR7D2IN01CN52N	GR7D2IN01CN52Na	493	1	2	tc	5	479	488	3	281	N				at4g27500 f27g19_100	5.63779e-21	71.8%	2	C:intracellular membrane-bounded organelle; C:membrane	-
GR7D2IN01CN7KO	GR7D2IN01CN7KOa	477	1	3	gca	4	306	317	2	460	Y	ATCCTCCAGCAAACAGCCTA	CACATTGGAGCAGCAAGCTA	223	predicted protein [Populus trichocarpa]	1.47529e-44	798.75	4	C:extracellular region; F:transition metal ion binding; P:lignin metabolic process; F:oxidoreductase activity, acting on diphenols and related substances as donors, oxygen as acceptor	EC:1.10.3.0
GR7D2IN01CN91O	GR7D2IN01CN91Oa	541	1	3	ctt	6	101	118	6	539	Y	TGCTTTTCTCTCCTTGTCCC	GTGTAATCCGCTGGCAATTT	254	xth30_arath ame: full=probable xyloglucan endotransglucosylase hydrolase protein 30 short=at-xth30 short=xth-30 flags: precursor	2.78326e-46	91.9%	5	C:extracellular region; F:hydrolase activity, acting on glycosyl bonds; C:external encapsulating structure; F:transferase activity, transferring hexosyl groups; P:glucan metabolic process	EC:2.4.1.0
GR7D2IN01CNJO8	GR7D2IN01CNJO8a	322	1	3	tta	4	125	136	1	150	Y	CAGCAGGAGTGGGGTTTCTA	TTCGACCGTGAGATCATATCC	245	---NA---			0	-
GR7D2IN01CNMRO	GR7D2IN01CNMROa	475	1	4	cagg	3	73	84	93	473	N	CTGAGCTGAAGCCCGAGTAT	GTCCAGACCACGGAGATTGT	231	translation initiation factor-related	2.03923e-06	563333333333333	1	F:translation initiation factor activity
GR7D2IN01CNPLJ	GR7D2IN01CNPLJb	237	2	3	gag	4	127	138	177	236	N	CCGTCTTCTTCGTCTTCGTC	TTTTGAAGATTCCCGACGTT	155	---NA---			0	-
GR7D2IN01CNPLJ	GR7D2IN01CNPLJa	237	2	6	tcttcg	3	11	28	177	236	N				---NA---			0	-
GR7D2IN01CNPQF	GR7D2IN01CNPQFa	479	1	2	at	11	165	186	307	399	N	TAGACACTGGTCCTTTGGGG	GAGTGGCGGTAGTCTCCTTG	260	acyl-acp thioesterase	0.945589	83.3%	1	F:acyl-[acyl-carrier-protein] hydrolase activity	-
GR7D2IN01CNSWY	GR7D2IN01CNSWYa	122	3	2	ct	5	6	15	0	0	N				---NA---			0	-
GR7D2IN01CNSWY	GR7D2IN01CNSWYb	122	3	3	ttc	8	25	48	0	0	N				---NA---			0	-
GR7D2IN01CNSWY	GR7D2IN01CNSWYc	122	3	2	tc	8	107	122	0	0	N				---NA---			0	-
GR7D2IN01CNX2Y	GR7D2IN01CNX2Ya	479	1	4	atac	3	96	107	320	436	N	TCAAATCAAAGCCCAATTCC	TCCTGGCCAAAAGAGAAGAA	156	---NA---			0	-
GR7D2IN01CO7P6	GR7D2IN01CO7P6a	530	1	4	taat	5	140	159	154	423	N	GCTCTTCGTTTTCGGTCAAA	ACAATTGGAGCGTAACCCTG	179	serine palmitoyltransferase	7.42051e-05	82.2%	3	F:cofactor binding; F:transferase activity; P:metabolic process	-
GR7D2IN01COC9E	GR7D2IN01COC9Ea	467	1	2	ac	5	412	421	286	408	N				---NA---			0	-
GR7D2IN01COCZF	GR7D2IN01COCZFa	374	3	5	ggaaa	3	165	179	0	0	N	GAGGAGCAATGAAAACGGTC	CCCTTAGCTGTGAAGCCTTTT	176	---NA---			0	-
GR7D2IN01COCZF	GR7D2IN01COCZFb	374	3	4	ctat	5	274	293	0	0	N				---NA---			0	-
GR7D2IN01COCZF	GR7D2IN01COCZFc	374	3	2	tc	8	334	349	0	0	N				---NA---			0	-
GR7D2IN01COELN	GR7D2IN01COELNa	448	1	3	atc	4	41	52	6	425	Y	GAGCTGGTATCCGATCTCTCA	TTGCTGTTGGACTCACCTTG	249	acyl carrier protein	7.11193e-08	79.8%	6	F:transition metal ion binding; F:vitamin binding; C:mitochondrial part; F:acyl carrier activity; P:fatty acid biosynthetic process; F:cofactor binding	-
GR7D2IN01COFVX	GR7D2IN01COFVXa	499	1	3	atg	4	83	94	58	498	Y	GAAGTACATCCCGGTTTCCA	CATGGAACAAGCCAGGAAAT	190	unnamed protein product [Vitis vinifera]	2.20769e-28	60.5%	0	-
GR7D2IN01COGXQ	GR7D2IN01COGXQb	464	2	3	gaa	4	245	256	1	126	N	CGGTAAGGAGGAGACCACTG	GCAGCAATGTTAGGGGAAAA	161	---NA---			0	-
GR7D2IN01COGXQ	GR7D2IN01COGXQa	464	2	6	accagt	6	35	70	1	126	Y	TATTCCAACTCCCACTTGCG	ATTTGGCGAACGTAATCGAG	280	---NA---			0	-
GR7D2IN01COKAX	GR7D2IN01COKAXa	503	2	3	aag	5	453	467	1	426	N	GAGGGAGAAGCTCATGTTCG	TCCTCTTCCTCCTCCTCCTC	129	at1g68340 t22e19_3	2.41837e-07	58.9%	2	P:biological_process; C:cellular_component
GR7D2IN01COKAX	GR7D2IN01COKAXb	503	2	3	gag	4	479	490	1	426	N				at1g68340 t22e19_3	2.41837e-07	58.9%	2	P:biological_process; C:cellular_component
GR7D2IN01COQ0W	GR7D2IN01COQ0Wa	463	1	2	ca	5	109	118	193	441	N	CCACCATTTTGTTTTCCTCC	CTGCCCACCTCTCAATCTTC	216	cinnamoyl- reductase 1	2.7914e-11	86.75%	3	P:steroid metabolic process; F:cofactor binding; F:steroid dehydrogenase activity, acting on the CH-OH group of donors, NAD or NADP as acceptor	-
GR7D2IN01COXNA	GR7D2IN01COXNAa	355	2	3	tct	9	198	224	3	245	Y	GCTTCCACAGACTCTCCGAC	AACCCATTGTTCATTCATTCA	178	f-box family protein	0.000164899	7.64444e+13	1	P:biological_process
GR7D2IN01COXNA	GR7D2IN01COXNAb	355	2	4	atga	3	265	276	3	245	N	GCTTCCACAGACTCTCCGAC	TCTGTCTCTCTCGAACCTCAA	222	f-box family protein	0.000164899	7.64444e+13	1	P:biological_process
GR7D2IN01CP0XK	GR7D2IN01CP0XKa	391	1	2	ag	6	379	390	185	391	Y				---NA---			0	-
GR7D2IN01CP4MY	GR7D2IN01CP4MYa	533	2	3	gac	4	152	163	20	310	Y	ACATTAACGGCGTCCTTGTC	GATCTCGCCAGACCGTTAAA	257	at4g27320 m4i22_130	2.57618e-24	87.0%	1	P:response to stress	-
GR7D2IN01CP4MY	GR7D2IN01CP4MYb	533	2	3	gga	4	434	445	20	310	N	ACGGAATCTGAGCCTCCTTT	GACCCTCTCCCCTTTCTCC	165	at4g27320 m4i22_130	2.57618e-24	87.0%	1	P:response to stress	-
GR7D2IN01CPCXQ	GR7D2IN01CPCXQa	445	1	4	aaac	3	113	124	64	228	Y				protein binding protein	1.24956e-20	72.0%	1	F:prenyltransferase activity	-
GR7D2IN01CPNL6	GR7D2IN01CPNL6a	234	1	2	ac	6	19	30	41	94	N				---NA---			0	-
GR7D2IN01CPNUN	GR7D2IN01CPNUNa	466	1	2	ct	5	385	394	52	345	N	CTTTGGGAGCTTCTTTGCAC	CGTCCTTGCAAGAGGTTTGT	294	abc1 family protein	3.01879e-31	72.5%	1	C:membrane	-
GR7D2IN01CPQ3N	GR7D2IN01CPQ3Na	449	1	3	ctt	4	145	156	2	424	Y	CGAAACGAGCCTTTTACAGC	GCCACGCTTATTGGGTTTTA	176	gcn5-related protein	8.61345e-22	73.3%	3	P:metabolic process; F:N-acetyltransferase activity; C:chloroplast
GR7D2IN01CPSXB	GR7D2IN01CPSXBa	450	1	2	ag	6	232	243	257	337	N	CACTGCATGAAGTCCCCTTT	GCCTTTATGTGGCTTTGAGC	282	---NA---			0	-
GR7D2IN01CQ43T	GR7D2IN01CQ43Ta	447	3	3	aac	5	304	318	106	447	Y	TGGCTGGTGTATGATGGAGA	ACATCACGTTCTTGCTGCTG	205	unnamed protein product [Vitis vinifera]	2.91623e-30	88.1%	1	P:cellular metabolic process
GR7D2IN01CQ43T	GR7D2IN01CQ43Tb	447	3	6	acgacg	3	317	334	106	447	Y	TGGCTGGTGTATGATGGAGA	ACATCACGTTCTTGCTGCTG	205	unnamed protein product [Vitis vinifera]	2.91623e-30	88.1%	1	P:cellular metabolic process
GR7D2IN01CQ43T	GR7D2IN01CQ43Tc	447	3	3	gac	5	319	333	106	447	Y	TGGCTGGTGTATGATGGAGA	ACATCACGTTCTTGCTGCTG	205	unnamed protein product [Vitis vinifera]	2.91623e-30	88.1%	1	P:cellular metabolic process
GR7D2IN01CQACR	GR7D2IN01CQACRa	132	1	6	ggtgtc	3	64	81	58	132	Y	AAATTGCAGGACGAGGATTG	GCAGGTAGGAGAGTGGTGCT	109	---NA---			0	-
GR7D2IN01CQC54	GR7D2IN01CQC54a	522	1	4	ttat	3	423	434	310	450	Y				---NA---			0	-
GR7D2IN01CQDFQ	GR7D2IN01CQDFQa	488	1	2	at	6	48	59	256	441	N				---NA---			0	-
GR7D2IN01CQHOA	GR7D2IN01CQHOAa	392	1	4	aaag	3	36	47	54	149	N				---NA---			0	-
GR7D2IN01CQJNT	GR7D2IN01CQJNTa	336	2	5	tctgt	4	202	221	89	298	Y	GCTGACCAGCAGTAACCACA	CTCCACTTCAGAAGGCCAAG	277	---NA---			0	-
GR7D2IN01CQJNT	GR7D2IN01CQJNTb	336	2	2	ag	13	231	256	89	298	Y	GCTGACCAGCAGTAACCACA	CTCCACTTCAGAAGGCCAAG	277	---NA---			0	-
GR7D2IN01CQQTG	GR7D2IN01CQQTGa	423	1	3	atc	5	219	233	171	422	Y	TTTTCCTTGGGCTCTCTTCA	CGGGAGAGGGAGAGAGGTAG	280	---NA---			0	-
GR7D2IN01CQWL9	GR7D2IN01CQWL9a	486	1	2	tg	5	165	174	327	437	N	TGAATTCCGGGTTCTATGTCA	TCCAACCAATCCAACATCCT	287	---NA---			0	-
GR7D2IN01CR02G	GR7D2IN01CR02Ga	180	1	3	cag	4	169	180	2	139	N				---NA---			0	-
GR7D2IN01CR1NY	GR7D2IN01CR1NYa	433	1	4	aaat	3	213	224	141	239	Y				---NA---			0	-
GR7D2IN01CR2M7	GR7D2IN01CR2M7b	464	2	4	ccaa	3	264	275	3	401	Y	CATAAAGGTTTTGGTGGGGA	CACAGCACTTTGGCCAACTA	235	---NA---			0	-
GR7D2IN01CR2M7	GR7D2IN01CR2M7a	464	2	2	ga	5	1	10	3	401	N				---NA---			0	-
GR7D2IN01CR3KG	GR7D2IN01CR3KGb	176	3	3	gga	4	129	140	47	175	Y	CTCATGTGGAAGCCAATCCT	CCAACTCCAACTCCAACTCC	132	---NA---			0	-
GR7D2IN01CR3KG	GR7D2IN01CR3KGa	176	3	6	ccaact	3	1	18	47	175	N				---NA---			0	-
GR7D2IN01CR3KG	GR7D2IN01CR3KGc	176	3	6	ggagtt	3	156	173	47	175	Y				---NA---			0	-
GR7D2IN01CR71W	GR7D2IN01CR71Wa	341	1	3	tca	4	58	69	3	305	Y	ACTGCCTTCCATGTCTCCAT	GTTTCCCTGTGGCACAAAGT	161	---NA---			0	-
GR7D2IN01CRBTB	GR7D2IN01CRBTBa	477	1	3	gtt	4	322	333	3	422	Y	GTGTTCTTCACCGACGGAAC	CTTTTGTACGATGGGGCAGT	207	---NA---			0	-
GR7D2IN01CRJ8S	GR7D2IN01CRJ8Sa	478	1	4	aaat	4	47	62	100	273	N	CGTGTGTGTGATGTTTGGGT	GGTTCGGTTCTTGGTTTTGA	217	y5278_arath ame: full=uncharacterized protein pam68-like	1.16118e-20	76.3%	1	C:chloroplast thylakoid	-
GR7D2IN01CRMC8	GR7D2IN01CRMC8a	414	1	3	gaa	6	395	412	3	374	N				branched-chain alpha keto-acid dehydrogenase e1 alpha subunit	1.08671e-18	83.2%	2	F:oxidoreductase activity, acting on the aldehyde or oxo group of donors; C:intracellular membrane-bounded organelle	-
GR7D2IN01CRPKC	GR7D2IN01CRPKCa	486	1	3	aag	5	88	102	269	484	N	AGGCAGAGAGAGAAGGAGCA	TATCAGAAGCGCATGCAATC	195	y domain containing expressed	9.2752e-13	86.4%	2	P:biological_process; C:cellular_component
GR7D2IN01CRR5B	GR7D2IN01CRR5Ba	489	1	2	tg	6	320	331	102	488	Y				protein	2.03589e-15	86.9%	0	-
GR7D2IN01CRZK8	GR7D2IN01CRZK8a	434	1	4	ttat	3	419	430	115	330	N				calcium dependent protein kinase 7	5.77634e-12	66.5%	2	F:binding; F:kinase activity	-
GR7D2IN01CS3KG	GR7D2IN01CS3KGa	154	1	6	cagttg	3	54	71	3	107	Y	CTTGCTCCACCAGTGCTACC	CAGTTCGGTTTCTTTGGAGC	119	unnamed protein product [Vitis vinifera]	478.901	76.25%	2	P:biological_process; C:cellular_component
GR7D2IN01CS8IB	GR7D2IN01CS8IBa	138	1	2	ta	7	86	99	75	137	Y				---NA---			0	-
GR7D2IN01CSDF5	GR7D2IN01CSDF5a	452	1	2	tc	6	285	296	3	209	N	CAGCAGAGGACGAAGAGGTC	CGGCACATTCGACAGAGATA	226	---NA---			0	-
GR7D2IN01CSECV	GR7D2IN01CSECVa	534	1	3	gct	4	429	440	32	220	N	GCTTGGGGTTTGGTCAATTA	AGTCTCTCTACTCGCAGCCG	147	swi snf complex subunit sw13	2.65159e-09	6.17778e+13	1	F:protein binding	-
GR7D2IN01CSHZD	GR7D2IN01CSHZDa	250	2	2	ac	6	101	112	56	100	N	GGGGAAAAACCGATTTGATT	CAAGGGGTTTTTGAGCGTAA	117	---NA---			0	-
GR7D2IN01CSHZD	GR7D2IN01CSHZDb	250	2	4	aaac	3	206	217	56	100	N				---NA---			0	-
GR7D2IN01CSOXW	GR7D2IN01CSOXWa	447	1	4	aata	3	317	328	84	185	N	TGGATGTAAGGCGTGTGTGT	GAGGAGGATAAGGCCCAGAG	173	---NA---			0	-
GR7D2IN01CSQ5U	GR7D2IN01CSQ5Ua	475	1	3	agc	5	284	298	3	230	N	GGAAGATTGCAAGAATCCCA	AGCAGGGTGGACTTTACACG	229	---NA---			0	-
GR7D2IN01CSQQF	GR7D2IN01CSQQFa	460	1	4	tcca	3	151	162	1	411	Y	TTCCACCTATCACTCCCTGC	CCTTGAGAATCCGTGTTGGT	274	hypothetical protein POPTRDRAFT_765239 [Populus trichocarpa]	4.24319e-30	7.23333e+13	0	-
GR7D2IN01CSU1K	GR7D2IN01CSU1Ka	414	1	2	tg	5	4	13	209	406	N				Os03g0669600 [Oryza sativa Japonica Group]	895.188	74.0%	0	-
GR7D2IN01CSVAF	GR7D2IN01CSVAFa	464	1	6	tgggtc	4	101	124	94	432	Y	TGCCTCAACCTCAAGATGTG	CAAACCTGCACCAGCAATTA	286	chloroplast phytoene desaturase	4.27356e-16	81.7%	3	C:plastid envelope; P:tetraterpenoid biosynthetic process; F:oxidoreductase activity, acting on the CH-CH group of donors	-
GR7D2IN01CSYJA	GR7D2IN01CSYJAa	399	1	4	ttct	3	327	338	74	244	N	TGTGCTCTCATGATACTTGGG	TCAATTCAGTGGGTTGTTGC	108	---NA---			0	-
GR7D2IN01CSZBJ	GR7D2IN01CSZBJa	183	1	3	ata	4	119	130	11	109	N	TTGTTTGGATTCTTTTCGCA	TTCCCCAAATCCCTCTCTTT	113	---NA---			0	-
GR7D2IN01CT07A	GR7D2IN01CT07Ab	240	2	6	ttcctc	3	100	117	1	180	Y	TTCACGTCCTCCCCTGTAAC	CAGCTGCAATTAGAAGCACG	209	---NA---			0	-
GR7D2IN01CT07A	GR7D2IN01CT07Aa	240	2	6	ttcctc	3	3	20	1	180	Y				---NA---			0	-
GR7D2IN01CT4XU	GR7D2IN01CT4XUa	439	1	4	tgat	4	245	260	205	429	Y	AGCATGTGTGTTGAATCCCA	TGCTCAGATGTATCCCCTCC	127	---NA---			0	-
GR7D2IN01CT6MX	GR7D2IN01CT6MXa	211	1	2	at	6	45	56	143	211	N	AAAAAGTTGCAGCATTCTCAG	GGGTTTCTCCATCTCGTCAA	160	---NA---			2	C:photosystem II; P:photosynthesis
GR7D2IN01CT7RG	GR7D2IN01CT7RGa	401	1	6	aaaaag	3	1	18	151	246	N				---NA---			0	-
GR7D2IN01CTB5Q	GR7D2IN01CTB5Qa	402	1	3	ctt	6	193	210	1	288	Y	GTACACCCATGAGCATGCAG	GCAACAGTAAAGCGAAAGGC	111	unnamed protein product [Vitis vinifera]	5.83971e-21	86.0%	8	F:transition metal ion binding; P:modification-dependent protein catabolic process; P:multicellular organismal process; C:intracellular membrane-bounded organelle; P:protein modification by small protein conjugation; F:small conjugating protein ligase activity; F:DNA binding; F:protein binding	-
GR7D2IN01CTE6A	GR7D2IN01CTE6Aa	402	1	2	ga	5	3	12	300	392	N				snrnp splicing factor	4.33081e-15	73.2%	2	C:intracellular membrane-bounded organelle; C:ribonucleoprotein complex	-
GR7D2IN01CTQ31	GR7D2IN01CTQ31a	328	2	6	ggaggc	3	21	38	96	302	N	CGGATTTGGTGATAGAGGAG	GACAGACCAAGCCCACAGAT	284	---NA---			1	C:membrane
GR7D2IN01CTQ31	GR7D2IN01CTQ31b	328	2	3	aac	5	48	62	96	302	N	TTGGTGATAGAGGAGGAGGC	CTGATAGTCCTCCTGCCAGC	204	---NA---			1	C:membrane
GR7D2IN01CU6FE	GR7D2IN01CU6FEa	520	1	3	ctt	4	365	376	2	463	Y	AACTGGGCTTTGAGCTTTGA	TATGTTCCTCTTCCAACCCG	182	atp adp transporter	5.93342e-67	93.2%	5	P:establishment of localization; C:plastid envelope; C:intrinsic to membrane; F:adenyl ribonucleotide binding; F:solute:solute antiporter activity	-
GR7D2IN01CU8KC	GR7D2IN01CU8KCa	511	1	6	cgctct	3	266	283	44	508	Y	AGATTCAAGCAGGTCTCCGA	GCGTGGTGAGATACCCAAGT	241	dnj72_arath ame: full=chaperone protein dnaj 72 short= jc72 short= 72	1.34789e-15	67.7%	3	F:heat shock protein binding; P:protein folding; F:unfolded protein binding	-
GR7D2IN01CUFKL	GR7D2IN01CUFKLa	462	3	2	ta	6	195	206	174	302	Y				---NA---			0	-
GR7D2IN01CUFKL	GR7D2IN01CUFKLb	462	3	4	ttct	3	220	231	174	302	Y				---NA---			0	-
GR7D2IN01CUFKL	GR7D2IN01CUFKLc	462	3	4	ttct	3	260	271	174	302	Y				---NA---			0	-
GR7D2IN01CUQR9	GR7D2IN01CUQR9a	322	1	5	tatcc	5	67	91	238	276	N				---NA---			0	-
GR7D2IN01CUQV5	GR7D2IN01CUQV5a	515	1	3	acc	4	151	162	103	513	Y	GATACGGAGAGCTTGCCAAC	GGGTTTTGCAAGCAGAGAAG	130	copper amine oxidase	2.59111e-06	60.0%	6	C:microbody; F:copper ion binding; F:amine oxidase activity; P:amine metabolic process; F:quinone binding; P:oxidation reduction	-
GR7D2IN01CUX8V	GR7D2IN01CUX8Va	534	1	4	aata	3	258	269	286	534	N	TCCACATTTCACCAAATCTCA	GTATCGGAGGTGGTCGAGAA	252	salt-inducible protein	1.83453e-13	83.6%	1	F:binding
GR7D2IN01CUY31	GR7D2IN01CUY31a	123	1	5	tgggt	3	80	94	17	121	Y				---NA---			0	-
GR7D2IN01CUZVB	GR7D2IN01CUZVBa	317	1	3	att	6	291	308	107	202	N				---NA---			0	-
GR7D2IN01CV22F	GR7D2IN01CV22Fa	524	1	3	caa	4	211	222	115	267	Y	GCACAGACACTTGGCACAAT	CCCTCCCCCTTCTTTCAT	107	---NA---			0	-
GR7D2IN01CV4NA	GR7D2IN01CV4NAa	450	1	3	gct	5	134	148	20	448	Y	TTTAATCACATTCCACGCGA	CAACACAGGCGGCTAAAAAT	262	transducin family protein	1.72752e-38	78.3%	2	C:chloroplast; P:biological_process
GR7D2IN01CV8MK	GR7D2IN01CV8MKa	466	1	3	caa	5	111	125	165	299	N				---NA---			0	-
GR7D2IN01CVC3Z	GR7D2IN01CVC3Za	300	2	5	aaaat	3	28	42	50	130	N	CAGCCCTTAACACTTCTTTCA	TCAATCCCCGTAACTCAAGC	127	---NA---			0	-
GR7D2IN01CVC3Z	GR7D2IN01CVC3Zb	300	2	2	ga	5	290	299	50	130	N				---NA---			0	-
GR7D2IN01CVIF8	GR7D2IN01CVIF8a	467	1	3	ctt	5	195	209	1	372	Y	ACATGTTGCAAACCCTCCTC	CGTGCCCTTCTTGATTTCAT	167	af375422_1at4g36980 c7a10_380	5.38512e-52	90.0%	0	-
GR7D2IN01CVIZ5	GR7D2IN01CVIZ5a	143	1	3	cca	4	57	68	1	81	Y	GTCACTTGCCGAAGTGGAAT	ACGGTCACTTTCTCCACCAC	117	---NA---			0	-
GR7D2IN01CVL92	GR7D2IN01CVL92a	342	3	2	ga	5	21	30	206	325	N	AGCGTAATGTGGTGTTTATGG	ATTGAACCATCGAATGAGCC	215	---NA---			0	-
GR7D2IN01CVL92	GR7D2IN01CVL92c	342	3	4	ttgt	4	271	286	206	325	Y	GGCTCATTCGATGGTTCAAT	AGGGGCAGCAGTCAAAAGTA	144	---NA---			0	-
GR7D2IN01CVL92	GR7D2IN01CVL92b	342	3	2	ga	5	105	114	206	325	N	GTAAGGACTCCGGGAGGTGT	ATTGAACCATCGAATGAGCC	168	---NA---			0	-
GR7D2IN01CVNPC	GR7D2IN01CVNPCa	533	1	5	ttttg	3	499	513	24	407	N				cxe carboxylesterase	3.632e-22	64.2%	2	P:metabolic process; F:hydrolase activity
GR7D2IN01CVT5K	GR7D2IN01CVT5Ka	461	1	2	ag	7	22	35	46	459	N				disulfide isomerase-related	1.8363e-41	77.9%	5	C:cytoplasmic vesicle; P:glycerol ether metabolic process; F:electron carrier activity; F:protein disulfide oxidoreductase activity; P:cell redox homeostasis	-
GR7D2IN01CVX8F	GR7D2IN01CVX8Fa	498	1	6	gagtgt	3	183	200	355	495	N	AGCCTGATCCAGTGACCATC	ACCATGCCCAAGTGAAGAAG	229	auxin-binding protein abp19	0.00537613	83.4%	6	F:transition metal ion binding; F:signal transducer activity; P:hormone-mediated signaling pathway; C:extracellular region; C:cytoplasmic vesicle; C:external encapsulating structure	-
GR7D2IN01CW60W	GR7D2IN01CW60Wa	470	2	3	aac	4	7	18	31	261	N				protein	0.000186805	7.06667e+13	0	-
GR7D2IN01CW60W	GR7D2IN01CW60Wb	470	2	2	at	6	401	412	31	261	N				protein	0.000186805	7.06667e+13	0	-
GR7D2IN01CWDN5	GR7D2IN01CWDN5a	106	1	4	aaat	3	32	43	20	49	Y				---NA---			0	-
GR7D2IN01CWGUR	GR7D2IN01CWGURa	220	1	4	ttat	4	16	31	108	212	N				---NA---			0	-
GR7D2IN01CWLHO	GR7D2IN01CWLHOa	484	1	2	ct	7	123	136	5	103	N	ACTGGAGTGGGATGAACCTG	CTCTTGGGAAGGGAACAACA	228	---NA---			0	-
GR7D2IN01CWMRC	GR7D2IN01CWMRCa	586	2	5	ttctt	3	276	290	232	429	Y	ACCCAAATGGTGAAAACCAA	TGGGAGTTCGAAAAACCAAC	257	unnamed protein product [Vitis vinifera]	0.756931	8.66667e+13	0	-
GR7D2IN01CWMRC	GR7D2IN01CWMRCb	586	2	2	ag	8	554	569	232	429	N				unnamed protein product [Vitis vinifera]	0.756931	8.66667e+13	0	-
GR7D2IN01CWOHB	GR7D2IN01CWOHBa	410	1	3	gtg	4	196	207	222	302	N	CTCGAGAACAGGCAATCACA	ACCACTCCCTCCCTCAACTT	222	---NA---			0	-
GR7D2IN01CWRU9	GR7D2IN01CWRU9a	404	1	3	tct	5	75	89	60	182	Y	AAGCTTATGCGGACATGGAT	GCTGCTAACTCCCAGCTGTC	242	---NA---			0	-
GR7D2IN01CWWID	GR7D2IN01CWWIDa	153	1	3	aag	5	133	147	41	151	Y				---NA---			0	-
GR7D2IN01CWY7J	GR7D2IN01CWY7Ja	466	1	3	ttg	5	389	403	202	429	Y				---NA---			0	-
GR7D2IN01CX73H	GR7D2IN01CX73Ha	443	1	2	tg	6	430	441	33	299	N				---NA---			0	-
GR7D2IN01CX9WH	GR7D2IN01CX9WHa	535	1	4	tttg	3	41	52	130	216	N				---NA---			0	-
GR7D2IN01CXH3L	GR7D2IN01CXH3La	378	1	2	ca	5	326	335	26	163	N	ATCAATCATGCGGATAAGGC	CACTCCAATGGCCACAGTC	266	crr56_arath ame: full=cysteine-rich repeat secretory protein 56 flags: precursor	282.677	71.2%	0	-
GR7D2IN01CXWX8	GR7D2IN01CXWX8a	496	1	3	aga	4	1	12	12	137	N				unnamed protein product [Vitis vinifera]	35.3933	89.2%	2	P:biological_process; C:cellular_component
GR7D2IN01CXXG8	GR7D2IN01CXXG8a	330	1	2	tc	10	274	293	169	324	Y				---NA---			0	-
GR7D2IN01CXZ1H	GR7D2IN01CXZ1Ha	180	1	2	tc	7	64	77	1	153	Y	CACCGTGATTGGACATGAAA	CCTACCCAGTCATCAATTCAA	119	---NA---			0	-
GR7D2IN01CY3CW	GR7D2IN01CY3CWa	468	1	4	aaga	3	309	320	346	468	N	TTTCTTCCAGCCAGCAAAAT	AATTCAGCATAGCGCCTCAT	293	---NA---			0	-
GR7D2IN01CYAME	GR7D2IN01CYAMEa	327	1	6	taaaaa	3	68	85	150	326	N	AAACCAACCTCTACCGGGAA	TTCCTGAACGTGAAGAGCCT	277	phd-type zinc finger protein	3.70065e-11	80.3%	3	P:transcription, DNA-dependent; F:transition metal ion binding; C:intracellular membrane-bounded organelle	-
GR7D2IN01CYB46	GR7D2IN01CYB46a	451	5	3	gga	4	22	33	3	209	Y	TTCTAGGCCTGATTTCCAGTG	CGCTCCCTTCTCTTCCTTTT	262	---NA---			0	-
GR7D2IN01CYB46	GR7D2IN01CYB46b	451	5	5	cttct	3	319	333	3	209	N				---NA---			0	-
GR7D2IN01CYB46	GR7D2IN01CYB46c	451	5	2	tc	5	331	340	3	209	N				---NA---			0	-
GR7D2IN01CYB46	GR7D2IN01CYB46d	451	5	2	tc	7	342	355	3	209	N				---NA---			0	-
GR7D2IN01CYB46	GR7D2IN01CYB46e	451	5	4	ttaa	3	405	416	3	209	N				---NA---			0	-
GR7D2IN01CYID8	GR7D2IN01CYID8a	506	1	3	acc	6	81	98	248	424	N	CATTTGCAATAGGCCAGGAT	GGTCAACCTTCTGGCAACAT	253	abc transporter cholesterol phospholipid flippase	3.58522e-28	79.5%	3	F:nucleoside-triphosphatase activity; C:intrinsic to membrane; F:adenyl ribonucleotide binding	EC:3.6.1.15
GR7D2IN01CYKOU	GR7D2IN01CYKOUa	557	1	3	ttc	4	228	239	206	391	Y	TCCCAACTTTTTCAATAACCA	GCTTGGCCAATAGCTTTCAC	263	retrotransposon unclassified	7.34826	65.3%	3	F:RNA binding; P:RNA-dependent DNA replication; F:RNA-directed DNA polymerase activity
GR7D2IN01CYLTM	GR7D2IN01CYLTMa	564	1	4	taaa	3	149	160	418	516	N	CAGCTTCTTTCCCCTTTTTG	ATGAGCTGCTTGCATATTCC	279	---NA---			0	-
GR7D2IN01CYNKY	GR7D2IN01CYNKYa	470	1	2	ta	5	244	253	93	470	Y	ATCAAGGGAAAGTGCACAGC	GATGTCCCTATGGACGGTGT	262	atp binding protein	1.18858e-67	95.4%	5	P:post-embryonic morphogenesis; P:reproductive developmental process; F:protein serine	threonine kinase activity; F:ATP binding; P:protein amino acid phosphorylation	IPR002290; IPR011009; IPR017442; IPR020635; G3DSA:1.10.510.10 (GENE3D), G3DSA:3.30.200.20 (GENE3D), PTHR24361 (PANTHER), PTHR24361:SF208 (PANTHER)
GR7D2IN01CYR6G	GR7D2IN01CYR6Ga	370	2	2	ta	5	196	205	179	331	Y	AAATGAAACGAGTGGCTTGG	GCTGACCCGATCAAAACAAA	292	---NA---			0	-
GR7D2IN01CYR6G	GR7D2IN01CYR6Gb	370	2	2	ga	15	337	366	179	331	N				---NA---			0	-
GR7D2IN01CZ0HH	GR7D2IN01CZ0HHa	449	2	3	aca	5	6	20	235	438	N				c3h17_arath ame: full=zinc finger ccch domain-containing protein 17 short= 3h17	1.91e-37	78.8%	2	F:nucleic acid binding; F:zinc ion binding	-
GR7D2IN01CZ0HH	GR7D2IN01CZ0HHb	449	2	6	cagcaa	3	22	39	235	438	N				c3h17_arath ame: full=zinc finger ccch domain-containing protein 17 short= 3h17	1.91e-37	78.8%	2	F:nucleic acid binding; F:zinc ion binding	-
GR7D2IN01CZ6XG	GR7D2IN01CZ6XGa	500	3	6	tcgagc	3	125	142	95	187	Y	AGCTCGAACTCGCAAATGAG	CGAGCTACTCGTGACCGATT	131	---NA---			0	-
GR7D2IN01CZ6XG	GR7D2IN01CZ6XGb	500	3	2	ta	5	224	233	95	187	N	CCCTTAAAATCGGTCACGAG	AATAGGTAGCTGGGCTGGCT	297	---NA---			0	-
GR7D2IN01CZ6XG	GR7D2IN01CZ6XGc	500	3	2	at	5	250	259	95	187	N	CCCTTAAAATCGGTCACGAG	AATAGGTAGCTGGGCTGGCT	297	---NA---			0	-
GR7D2IN01CZ8F1	GR7D2IN01CZ8F1a	476	1	4	agtc	3	43	54	259	444	N	CCTTTCTCACTTCACAGCGA	GCTGTAGCCTGAAACCAAGC	230	glycine-rich protein	8.52999e-25	82.8%	1	C:cell part	-
GR7D2IN01CZCNC	GR7D2IN01CZCNCa	324	2	2	ca	5	231	240	13	108	N	ATGATATCTCCCGTGCAACC	CATGGGGTGATGGAATGAAT	187	---NA---			0	-
GR7D2IN01CZCNC	GR7D2IN01CZCNCb	324	2	5	aaaag	3	301	315	13	108	N				---NA---			0	-
GR7D2IN01CZEVS	GR7D2IN01CZEVSa	503	1	2	ct	5	9	18	160	300	N				adp-glucose pyrophosphorylase family expressed	3.01426e-20	95.0%	2	P:biosynthetic process; F:nucleotidyltransferase activity	-							SUPERFAMILY)
GR7D2IN01CZGZK	GR7D2IN01CZGZKa	349	1	5	caact	3	221	235	8	91	N	TTAAAGCCGAGGTTCCTCCT	AATAATGGCGGTTGATCGAG	200	---NA---			0	-
GR7D2IN01CZPJO	GR7D2IN01CZPJOa	251	1	2	tc	15	222	251	127	249	N				csy2 (citrate synthase 2) citrate -synthase	2.99687e-16	98.0%	5	P:fatty acid catabolic process; P:aerobic respiration; F:transferase activity, transferring acyl groups, acyl groups converted into alkyl on transfer; C:microbody; P:cellular carbohydrate metabolic process	EC:2.3.3.0
GR7D2IN01CZR0U	GR7D2IN01CZR0Ua	425	2	2	ta	5	211	220	156	218	N	TTGCTGGCTTTGTTGTTTTG	GGTGAGGGGTGTTAGTGCAA	247	---NA---			0	-
GR7D2IN01CZR0U	GR7D2IN01CZR0Ub	425	2	2	tc	16	389	420	156	218	N				---NA---			0	-
GR7D2IN01CZR51	GR7D2IN01CZR51a	541	1	4	tttc	3	71	82	7	138	Y	CCCTCATCAACAATCTCCGT	CCAGCAGCTCTTCAATGTCA	106	---NA---			0	-
GR7D2IN01CZU03	GR7D2IN01CZU03a	379	1	4	ttta	3	134	145	163	234	N	GCAAGAATGCCGGCTAATAA	GCTCAAATGGCACTTCCTTC	139	---NA---			0	-
GR7D2IN01D00IL	GR7D2IN01D00ILa	536	1	3	aag	4	144	155	168	353	N	CGAAAAGATTCCTTGTCGGT	CTGCTGGGCTGCTTAAAAAC	106	---NA---			0	-
GR7D2IN01D02DV	GR7D2IN01D02DVa	513	1	2	tg	6	376	387	293	427	Y	CACGCATGGTTGATGCTTAC	CCTGCCAAGTGCTAATCTGG	146	---NA---			0	-
GR7D2IN01D04U3	GR7D2IN01D04U3a	486	1	4	ctac	3	434	445	25	132	N				---NA---			0	-
GR7D2IN01D05BP	GR7D2IN01D05BPa	354	1	2	tc	6	11	22	71	340	N				like protein	6.99071e-23	89.1%	7	F:cation binding; P:response to stress; F:adenyl ribonucleotide binding; C:intracellular part; F:heat shock protein binding; P:protein folding; F:unfolded protein binding	-
GR7D2IN01D06Z8	GR7D2IN01D06Z8a	518	1	6	ccgaaa	3	197	214	46	453	Y	CTCCCTCAAACACCTCCAAA	ATTCAAGTGGGTCTTGCCTG	236	8-oxoguanine-dna glycosylase 1	9.56177e-49	71.0%	3	F:damaged DNA binding; P:nucleotide-excision repair; F:oxidized purine base lesion DNA N-glycosylase activity	-
GR7D2IN01D0EZO	GR7D2IN01D0EZOa	500	1	3	aag	4	486	497	180	500	Y				---NA---			0	-
GR7D2IN01D0XIU	GR7D2IN01D0XIUa	428	1	2	ac	5	231	240	167	427	Y	TGAGGCTGCTGATATTGCAC	CAAGTTTTGGATTTCCAGGC	188	callose synthase	1.37154e-53	92.6%	5	C:protein complex; P:1,3-beta-glucan metabolic process; F:UDP-glucosyltransferase activity; C:intracellular membrane-bounded organelle; C:membrane	-
GR7D2IN01D0ZXR	GR7D2IN01D0ZXRa	566	1	4	ttct	3	115	126	195	371	N	GTGTTTTCGATGGTACGGCT	CTGGTACCTCCATGGCCTAA	260	PP2c [Phaseolus vulgaris]	0.012924	52.0%	1	F:catalytic activity	-
GR7D2IN01D11PU	GR7D2IN01D11PUa	361	1	4	acat	3	6	17	148	255	N				---NA---			0	-
GR7D2IN01D1K0G	GR7D2IN01D1K0Ga	554	1	4	agaa	3	251	262	489	554	N	TTAAGGGGCGGAATTCTTCT	TTGACTACCTCGTCGGAACC	205	f-box family protein	8.42064	583333333333333	2	P:biological_process; C:cellular_component
GR7D2IN01D25XY	GR7D2IN01D25XYa	550	1	2	tc	5	13	22	62	283	N				nac domain ipr003441	1.20864e-16	85.6%	2	F:DNA binding; P:regulation of transcription	-
GR7D2IN01D2AVV	GR7D2IN01D2AVVa	360	1	2	ac	7	281	294	188	331	Y				---NA---			0	-
GR7D2IN01D2FNX	GR7D2IN01D2FNXa	452	1	2	ta	6	206	217	33	158	N	TTTGCAGATGTGGGAATGAA	CCATATCAGGTCAGCCCAGT	203	protein transport protein sec23	21.1607	97.2%	4	F:transition metal ion binding; P:Golgi vesicle transport; C:ER to Golgi transport vesicle membrane; P:protein transport	-
GR7D2IN01D2H7N	GR7D2IN01D2H7Na	265	2	4	aaat	3	57	68	1	96	Y	CAAAGCGGACAAAAGAAAGC	CTATCCCCTGTGTGCCTTGT	251	---NA---			0	-
GR7D2IN01D2H7N	GR7D2IN01D2H7Nb	265	2	6	gaagag	4	171	194	1	96	N	CAAAGCGGACAAAAGAAAGC	CTATCCCCTGTGTGCCTTGT	251	---NA---			0	-
GR7D2IN01D2P3M	GR7D2IN01D2P3Ma	247	1	3	agg	5	225	239	26	127	N				---NA---			0	-
GR7D2IN01D2S20	GR7D2IN01D2S20a	370	1	3	cct	4	123	134	28	369	Y	AATGCTCATCCTGCATACCC	TGATTGATCAGCATTCGAGC	111	---NA---			0	-
GR7D2IN01D2UUE	GR7D2IN01D2UUEa	375	1	4	atac	3	23	34	2	151	Y				predicted protein [Populus trichocarpa]	0.00824884	70.5%	1	F:binding
GR7D2IN01D2VQL	GR7D2IN01D2VQLa	496	1	3	aca	4	481	492	3	401	N				unnamed protein product [Vitis vinifera]	1.08251e-56	91.6%	2	F:transition metal ion binding; C:plastid	-
GR7D2IN01D2WDF	GR7D2IN01D2WDFb	480	2	3	tca	4	277	288	194	406	Y	CGGAGTAATCACTGCCACCT	ACTAACAATGGGTTGCAGGC	284	root nodule development	0.00851826	73.0%	1	P:modification-dependent protein catabolic process	-
GR7D2IN01D2WDF	GR7D2IN01D2WDFa	480	2	2	ta	5	72	81	194	406	N				root nodule development	0.00851826	73.0%	1	P:modification-dependent protein catabolic process	-
GR7D2IN01D2WR1	GR7D2IN01D2WR1a	58	1	2	at	10	33	52	0	0	N				---NA---			0	-
GR7D2IN01D39IR	GR7D2IN01D39IRa	388	2	6	tcccat	3	84	101	180	368	N	AATCATATTTTCCCTCCCGC	GGAGCAGAACATGCACAGAA	144	---NA---			0	-
GR7D2IN01D39IR	GR7D2IN01D39IRb	388	2	3	ctt	7	246	266	180	368	Y	TTCTGTGCATGTTCTGCTCC	AAAGTGGAAGTGGGGTTGTG	170	---NA---			0	-
GR7D2IN01D3ZVI	GR7D2IN01D3ZVIa	397	2	2	ca	5	59	68	23	139	Y	CCAAGTCCCTTCTTTCCCAT	TGGTATTTCACTTTCGCCGT	237	---NA---			0	-
GR7D2IN01D3ZVI	GR7D2IN01D3ZVIb	397	2	2	ac	13	91	116	23	139	Y	CCAAGTCCCTTCTTTCCCAT	TGGTATTTCACTTTCGCCGT	237	---NA---			0	-
GR7D2IN01D42IX	GR7D2IN01D42IXa	441	1	3	agc	4	12	23	44	160	N				---NA---			0	-
GR7D2IN01D4EV1	GR7D2IN01D4EV1a	145	1	2	at	9	128	145	12	68	N				---NA---			0	-
GR7D2IN01D4K2S	GR7D2IN01D4K2Sa	333	1	3	ctg	6	297	314	90	332	Y				---NA---			0	-
GR7D2IN01D4U6D	GR7D2IN01D4U6Da	416	1	2	ct	5	406	415	175	366	N				af458700_1 ankyrin-kinase	1.04778e-35	91.1%	4	F:protein kinase activity; P:signal transduction; F:ATP binding; P:protein amino acid phosphorylation	-
GR7D2IN01D4ZS1	GR7D2IN01D4ZS1a	471	1	2	at	6	91	102	2	265	Y	CTTAAGAGCTAGGACGCCGA	ATTCTCTGCTTGCATTCGCT	144	frs5_arath ame: full=protein far1-related sequence 5	3.48485e-36	82.1%	2	P:response to light stimulus; F:transition metal ion binding	-
GR7D2IN01D53Z7	GR7D2IN01D53Z7a	492	1	5	caaac	3	104	118	100	357	Y	AAACGGCACTTCGTTAGAAGA	GGGGTTTTTCGGGTTGTATT	293	---NA---			1	F:nucleic acid binding
GR7D2IN01D5BG6	GR7D2IN01D5BG6a	422	1	2	ga	5	362	371	1	336	N	GGCCAACAGACCCTTCATAA	CTGCAAACAGTGTCTTCCGT	287	unnamed protein product [Vitis vinifera]	8.74992e-29	84.6%	6	P:regulation of gene expression; F:cation binding; F:nucleic acid binding; P:reproductive developmental process; F:hydrolase activity; C:plastid	-
GR7D2IN01D5D91	GR7D2IN01D5D91a	186	1	5	tttta	3	124	138	0	0	N	AATCAGATGGTGTGGATCAAA	TCCCCAAAGAAAGCAACACT	116	---NA---			0	-
GR7D2IN01D5ET6	GR7D2IN01D5ET6a	325	2	3	tct	5	40	54	25	219	Y	CCGAATTCTTCTTCAAGCTCT	TCCCTTTGCAAAACCAGTTC	148	predicted protein [Populus trichocarpa]	123.977	7.67143e+13	1	C:plastid	-
GR7D2IN01D5ET6	GR7D2IN01D5ET6b	325	2	2	ga	5	221	230	25	219	N	TCAGCGATGAACTGGTTTTG	ATCATCACAGCAGCCTCGTT	150	predicted protein [Populus trichocarpa]	123.977	7.67143e+13	1	C:plastid	-
GR7D2IN01D5H6X	GR7D2IN01D5H6Xa	551	1	4	aata	3	170	181	391	483	N	TGGGTGAGCAACACGTAGTC	CGAGCATGGTTTCCGTTCTA	251	---NA---			0	-
GR7D2IN01D5LFA	GR7D2IN01D5LFAa	332	2	3	aag	4	205	216	217	273	N	CACAACCACCCACCAAAAAT	TCTGAACCGTCCATTTCTCC	230	---NA---			0	-
GR7D2IN01D5LFA	GR7D2IN01D5LFAb	332	2	3	gtg	4	259	270	217	273	Y	CACAACCACCCACCAAAAAT	TCTGAACCGTCCATTTCTCC	230	---NA---			0	-
GR7D2IN01D5YPZ	GR7D2IN01D5YPZa	502	1	3	att	5	274	288	26	223	N	TTGGAATGGCAAAGGGATAG	GCACACTTCCGCTACTGACA	224	plastid carbamoylphosphate synthetase large subunit	0.000226352	88.4%	5	F:carbamoyl-phosphate synthase activity; P:cellular response to starvation; C:plastid stroma; P:arginine metabolic process; F:ATP binding	-
GR7D2IN01D66LJ	GR7D2IN01D66LJa	190	1	2	ag	6	12	23	48	188	N				vacuolar sorting-associated 3 -partial	0.0110422	93.2%	2	P:endosome transport; P:protein transport	-
GR7D2IN01D6AUM	GR7D2IN01D6AUMa	314	1	2	ta	21	272	313	250	312	N				---NA---			0	-
GR7D2IN01D6BSJ	GR7D2IN01D6BSJa	501	3	4	tctt	3	40	51	218	499	N	CCTCGGTTCTTGCTTCTGTC	CGGTGATATTTACGGCGAGT	157	---NA---			0	-
GR7D2IN01D6BSJ	GR7D2IN01D6BSJb	501	3	2	ca	5	123	132	218	499	N	CCTCGGTTCTTGCTTCTGTC	CGGTGATATTTACGGCGAGT	157	---NA---			0	-
GR7D2IN01D6BSJ	GR7D2IN01D6BSJc	501	3	6	gaggaa	6	407	442	218	499	Y	GTGGACCTTGAGGGAGACAA	GCCACTTTAGCAGCCTCATC	182	---NA---			0	-
GR7D2IN01D6EGH	GR7D2IN01D6EGHa	148	1	3	gtc	4	135	146	3	80	N				---NA---			0	-
GR7D2IN01D6H0L	GR7D2IN01D6H0La	511	1	5	aaatc	4	84	103	343	498	N				---NA---			0	-
GR7D2IN01D6L9B	GR7D2IN01D6L9Ba	461	1	2	tc	9	34	51	301	411	N	ATGTGCGTTTCGATCGTCTT	TTCACTTGGGTCGACAATCA	207	---NA---			0	-
GR7D2IN01D6Y4R	GR7D2IN01D6Y4Ra	393	1	3	atg	4	17	28	105	266	N	CCCACAGTGGCCATCA	AGAAAGTGCATCAGAGCCGT	244	zip transporter	4.83758e-27	86.2%	4	C:membrane; P:metal ion transport; F:metal ion transmembrane transporter activity; P:transmembrane transport	-
GR7D2IN01D7613	GR7D2IN01D7613a	273	1	2	ga	9	215	232	184	252	Y				---NA---			0	-
GR7D2IN01D7B6A	GR7D2IN01D7B6Aa	410	1	3	agc	4	111	122	67	369	Y	CCAGTTTCCAGCATCCTCAT	TGAGGGCGATATATCCGAAG	241	predicted protein [Populus trichocarpa]	5.63319e-18	71.3%	1	F:metal ion binding	-
GR7D2IN01D7DZZ	GR7D2IN01D7DZZa	387	1	2	tc	14	354	381	2	175	N				unnamed protein product [Vitis vinifera]	0.0930784	74.0%	3	P:regulation of gene expression; F:DNA binding; P:transcription	-
GR7D2IN01D7N48	GR7D2IN01D7N48a	350	1	2	at	5	46	55	205	321	N				---NA---			0	-
GR7D2IN01D7NZH	GR7D2IN01D7NZHa	501	2	3	tga	6	172	189	2	298	Y	AGTTTGGGGAAAAATGGTCC	TGCGCAACTAACCTCCTCTT	223	---NA---			0	-
GR7D2IN01D7NZH	GR7D2IN01D7NZHb	501	2	2	ag	5	351	360	2	298	N	GTTAGTTGCGCATTCGGATT	TCCTCCCCAGAGGTTTTCTT	221	---NA---			0	-
GR7D2IN01D7UTB	GR7D2IN01D7UTBa	484	1	3	cag	5	230	244	3	182	N	GATGCACACTTTGCCTCTGA	TCTTGCTGGTATTCGTGCTG	284	dihydroxyacetone kinase family protein	1.16116e-34	94.3%	3	F:adenyl ribonucleotide binding; F:glycerone kinase activity; P:glycerol metabolic process	-							TMHMM), SSF82549	SUPERFAMILY)
GR7D2IN01D7VPH	GR7D2IN01D7VPHa	242	1	2	ag	8	168	183	0	0	N				---NA---			0	-
GR7D2IN01D7ZPV	GR7D2IN01D7ZPVa	483	1	2	ct	5	40	49	1	312	Y	CCTTCCTACTTCTCCCCCAC	ACCCAAGGGGGTGTAGTTTC	102	af419561_1at1g09160 t12m4_13	3.86985e-35	76.1%	2	C:membrane; F:phosphoprotein phosphatase activity	EC:3.1.3.16
GR7D2IN01D8BDA	GR7D2IN01D8BDAa	530	1	2	ct	6	512	523	340	441	N				sentrin sumo-specific protease	1.60153e-30	731.25	2	F:peptidase activity, acting on L-amino acid peptides; P:protein metabolic process	-
GR7D2IN01D8D1B	GR7D2IN01D8D1Ba	410	1	6	tggacc	3	86	103	61	366	Y	CCAGTAAATGATCGGGTTGG	CCCCCACTTCTACTGTTCCA	161	atp-dependent rna helicase-like protein	5.76751e-05	83.8%	5	C:membrane; C:microbody; F:ATPase activity, coupled; F:adenyl ribonucleotide binding; C:nuclear lumen	-
GR7D2IN01D8G1Y	GR7D2IN01D8G1Ya	373	1	3	tgc	4	307	318	33	290	N	CATAATAACTCCCTGGCCGA	TCCTGGGAACCTTGATGCTA	105	ethylene-insensitive 3d	0.000441145	7.14286e+13	2	F:transcription regulator activity; C:nucleus
GR7D2IN01D8N73	GR7D2IN01D8N73a	437	1	3	ttg	5	59	73	1	333	Y	AATGCTGTTGATAGGGGTCA	TCAGGACACTTCAGCCACTG	275	predicted protein [Populus trichocarpa]	3.8567e-08	9.23333e+13	1	F:transition metal ion binding	-
GR7D2IN01D8Y9L	GR7D2IN01D8Y9La	194	1	2	at	17	156	189	3	113	N				---NA---			0	-
GR7D2IN01D8YNA	GR7D2IN01D8YNAa	178	1	2	ta	10	28	47	60	176	N				---NA---			0	-
GR7D2IN01D8YPF	GR7D2IN01D8YPFa	510	2	3	ctc	4	41	52	243	446	N	CCCTTCCTCCAAAACCTCAT	CTAACCAAAGCCTGCTGACC	213	kh domain containing protein	7.20507e-12	55.0%	1	F:RNA binding								SUPERFAMILY)
GR7D2IN01D8YPF	GR7D2IN01D8YPFb	510	2	6	attcaa	4	273	296	243	446	Y	GTCCTGCTCATCCTCTCGTC	CCTCCCTATCACACTCCCAA	264	kh domain containing protein	7.20507e-12	55.0%	1	F:RNA binding								SUPERFAMILY)
GR7D2IN01D8YTF	GR7D2IN01D8YTFa	374	1	2	ta	5	288	297	97	183	N				predicted protein [Populus trichocarpa]	0.0411143	83.0%	2	P:biological_process; C:cellular_component
GR7D2IN01D94XC	GR7D2IN01D94XCa	262	1	2	ct	7	249	262	1	222	N				laccase diphenol oxidase	1.04079e-12	81.1%	5	C:extracellular region; P:lignin metabolic process; F:oxidoreductase activity, acting on diphenols and related substances as donors, oxygen as acceptor; F:copper ion binding; P:oxidation reduction	EC:1.10.3.0
GR7D2IN01D96K7	GR7D2IN01D96K7a	576	1	4	aatg	3	555	566	233	493	N				s1 rna-binding domain-containing protein	1.15683e-36	73.3%	2	F:nucleic acid binding; C:plastid	-
GR7D2IN01D992Q	GR7D2IN01D992Qa	511	1	4	aaca	3	464	475	163	357	N				---NA---			0	-
GR7D2IN01D9GNZ	GR7D2IN01D9GNZa	454	1	3	cct	4	40	51	79	303	N	GCTCTCTCCTCCGCTACCTC	TCTCTGGGTACCTGTGGACC	292	zinc finger-like protein	7.67409e-13	81.8%	2	F:nucleic acid binding; F:zinc ion binding	-
GR7D2IN01D9ID6	GR7D2IN01D9ID6a	483	1	5	ttttc	3	52	66	29	166	Y	GGGGGATGAGGACAAATCAT	TTGGCAAACATTCCTTCCTC	166	---NA---			0	-
GR7D2IN01D9JP7	GR7D2IN01D9JP7b	483	2	2	ct	9	185	202	1	162	N	CCTCATCTCGGATTGCATCT	CGACCATAACAGCACACCAC	214	---NA---			0	-
GR7D2IN01D9JP7	GR7D2IN01D9JP7a	483	2	3	ttc	5	21	35	1	162	Y				---NA---			0	-
GR7D2IN01D9WSW	GR7D2IN01D9WSWa	247	1	2	at	14	180	207	140	175	N				---NA---			0	-
GR7D2IN01DA2P5	GR7D2IN01DA2P5a	249	1	2	ag	12	224	247	148	249	Y				---NA---			0	-
GR7D2IN01DA3WU	GR7D2IN01DA3WUd	500	5	3	ttc	5	403	417	176	397	N	AAAACGAATACGAGCCATGC	CACACACAGTTTTTGGAGCAG	107	unknown protein [Arabidopsis thaliana]	3.10208e-06	92.6%	2	P:biological_process; C:cellular_component
GR7D2IN01DA3WU	GR7D2IN01DA3WUa	500	5	3	cca	5	252	266	176	397	Y	CGACCCGTTTCTCTTGTCAT	GCATGGCTCGTATTCGTTTT	142	unknown protein [Arabidopsis thaliana]	3.10208e-06	92.6%	2	P:biological_process; C:cellular_component
GR7D2IN01DA3WU	GR7D2IN01DA3WUb	500	5	3	ttc	6	283	300	176	397	Y	CGACCCGTTTCTCTTGTCAT	GCATGGCTCGTATTCGTTTT	142	unknown protein [Arabidopsis thaliana]	3.10208e-06	92.6%	2	P:biological_process; C:cellular_component
GR7D2IN01DA3WU	GR7D2IN01DA3WUc	500	5	3	atc	5	382	396	176	397	Y	CGACCCGTTTCTCTTGTCAT	TGGAGCAGTGTGATTGTGAAG	216	unknown protein [Arabidopsis thaliana]	3.10208e-06	92.6%	2	P:biological_process; C:cellular_component
GR7D2IN01DA3WU	GR7D2IN01DA3WUe	500	5	2	tg	7	440	453	176	397	N				unknown protein [Arabidopsis thaliana]	3.10208e-06	92.6%	2	P:biological_process; C:cellular_component
GR7D2IN01DA4CL	GR7D2IN01DA4CLa	475	1	4	aata	3	118	129	1	48	N	CCCCCTGATTTATCCTTGCT	GCTATTTCAACACCAGCCGT	210	---NA---			0	-
GR7D2IN01DA6SL	GR7D2IN01DA6SLa	425	1	4	aata	3	350	361	34	192	N	CTTTGCCAACATTCCCAGAT	AAGAGCAACAGCATCACTGG	285	at1g79600 f20b17_3	4.06281e-39	93.4%	4	P:protein modification process; F:kinase activity; C:chloroplast stroma; F:adenyl ribonucleotide binding	-
GR7D2IN01DA96G	GR7D2IN01DA96Ga	489	1	3	aag	5	97	111	219	488	N	TGCTGAAGACGAAGATGGTG	TCCCACCGACATACATCAGA	209	predicted protein [Populus trichocarpa]	1.18528e-39	88.7%	2	P:biological_process; C:cellular_component
GR7D2IN01DAA1H	GR7D2IN01DAA1Ha	471	1	4	ttta	3	106	117	288	410	N	CGAGCAAGCATTACTCAACG	TCTGGTTTCTGGTGTAAACGC	209	---NA---			0	-
GR7D2IN01DAB9C	GR7D2IN01DAB9Ca	121	2	2	tc	6	88	99	21	59	N				---NA---			0	-
GR7D2IN01DAB9C	GR7D2IN01DAB9Cb	121	2	2	ct	10	101	120	21	59	N				---NA---			0	-
GR7D2IN01DAIJH	GR7D2IN01DAIJHa	206	1	4	ttgg	3	86	97	121	204	N	CAGTGTTGGGGTTCTCCATT	GAGCGAGATTTGGGTTCTTG	102	---NA---			0	-
GR7D2IN01DAJ9L	GR7D2IN01DAJ9La	191	1	2	ac	5	177	186	83	190	Y				atnudt3 (arabidopsis thaliana nudix hydrolase homolog 3) hydrolase	1.34516	87.4%	4	C:intracellular part; P:protein metabolic process; F:binding; F:exopeptidase activity	-
GR7D2IN01DAJA6	GR7D2IN01DAJA6a	417	1	6	tgctgt	3	222	239	45	395	Y	GTGAATGCACACCATCAAGC	CACATCCTCGGGATGAATCT	283	at3g03380 t21p5_20	1.14353e-20	79.4%	5	F:endopeptidase activity; P:protein metabolic process; F:binding; P:photosynthetic electron transport chain; C:plastid	-
GR7D2IN01DAMXO	GR7D2IN01DAMXOa	565	1	5	ggtcc	3	185	199	150	242	Y	TTTAGAGGGTTAATCGGCCC	TCGAAGAGCACAAAGAGCAA	281	---NA---			0	-
GR7D2IN01DAO5G	GR7D2IN01DAO5Ga	497	1	3	gat	4	401	412	23	322	N				unnamed protein product [Vitis vinifera]	5.00862e-17	71.25%	2	F:oxidoreductase activity, acting on the aldehyde or oxo group of donors, NAD or NADP as acceptor; P:branched chain family amino acid metabolic process	EC:1.2.1.0
GR7D2IN01DAXXN	GR7D2IN01DAXXNa	496	1	3	ttg	4	386	397	3	311	N	GCACAGGGAAGAAAAATGGA	GCCTGGAATGGTTAAAGAGG	179	helicase domain-containing protein	1.23081e-24	62.7%	4	F:ATPase activity, coupled; F:nucleic acid binding; F:helicase activity; F:ATP binding	-
GR7D2IN01DAZ8P	GR7D2IN01DAZ8Pa	527	1	2	ct	5	15	24	3	446	Y				cytochrome p450	5.07145e-29	71.6%	2	F:oxidoreductase activity; F:iron ion binding	-
GR7D2IN01DB0DE	GR7D2IN01DB0DEa	196	1	3	taa	4	40	51	110	172	N	TTTCGTACACCCACATCACG	TTGCAGTGACAGATGCAGAA	163	---NA---			0	-
GR7D2IN01DB52I	GR7D2IN01DB52Ia	381	1	4	aaga	3	358	369	40	111	N				---NA---			0	-
GR7D2IN01DBE7Y	GR7D2IN01DBE7Ya	405	1	3	atc	6	327	344	3	392	Y	CTGCCTCAGACACAACTCCA	TCTGACCCAACAGATGAAGC	164	predicted protein [Populus trichocarpa]	4.94361e-20	82.3%	3	F:binding; P:biological_process; C:cellular_component
GR7D2IN01DBJRM	GR7D2IN01DBJRMa	420	1	3	gat	4	170	181	32	262	Y	GTTGCACCGGTTGCTAAACT	TCCTCCACCACCAAAAACTC	269	---NA---			0	-
GR7D2IN01DBLHY	GR7D2IN01DBLHYa	497	2	4	tgct	3	82	93	100	225	N	GCTCTGTGGTCTTGCTTTCC	GAAGTCTGGGGACAACGGTA	242	---NA---			0	-
GR7D2IN01DBLHY	GR7D2IN01DBLHYb	497	2	4	caag	3	176	187	100	225	Y	GCTCTGTGGTCTTGCTTTCC	GAAGTCTGGGGACAACGGTA	242	---NA---			0	-
GR7D2IN01DBOEJ	GR7D2IN01DBOEJa	518	1	3	tct	4	398	409	1	213	N	TGCTTTTCTCAACCACCTCA	GGATCTTGGAAGACCTGAAGA	127	zinc ion binding protein	2.45421e-20	63.7%	1	F:zinc ion binding
GR7D2IN01DBPD4	GR7D2IN01DBPD4a	436	1	5	agaag	3	399	413	74	376	N				myosin heavy chain	3.46405e-33	7.08333e+13	0	-
GR7D2IN01DC2AA	GR7D2IN01DC2AAa	85	1	2	tg	8	26	41	0	0	N				---NA---			0	-
GR7D2IN01DC50V	GR7D2IN01DC50Va	417	1	2	ga	5	1	10	273	416	N				---NA---			0	-
GR7D2IN01DC7SV	GR7D2IN01DC7SVa	493	1	2	at	5	402	411	131	301	N	TAAATGATTTGTGCAGGGCA	TTTCAGTAGGGTTTTGCTGG	237	---NA---			0	-
GR7D2IN01DCF93	GR7D2IN01DCF93a	417	2	3	ata	4	167	178	2	139	N	CTTTGAGAAGATCGCCCAAG	AGATCGGATTGACCCATTGA	264	---NA---			0	-
GR7D2IN01DCF93	GR7D2IN01DCF93b	417	2	3	aat	4	246	257	2	139	N	CTTTGAGAAGATCGCCCAAG	AGATCGGATTGACCCATTGA	264	---NA---			0	-
GR7D2IN01DCH4W	GR7D2IN01DCH4Wa	194	1	2	at	5	4	13	1	162	Y				---NA---			0	-
GR7D2IN01DCMQE	GR7D2IN01DCMQEa	476	1	2	tc	5	305	314	3	335	Y	GCTTCAGAACCAGAAGCCAC	ACGACGGTGCCTATGTTTTC	140	---NA---			0	-
GR7D2IN01DCMSE	GR7D2IN01DCMSEa	50	1	2	tc	8	35	50	0	0	N				---NA---			0	-
GR7D2IN01DCMSO	GR7D2IN01DCMSOa	488	1	3	ctt	4	242	253	24	203	N	CTTTGCATTCCGATTTCGAT	CTTGGGCTGCTTGCTTTATC	204	cyclic nucleotide and calmodulin-regulated ion channel	1.66546e-17	62.6%	1	P:transport	-
GR7D2IN01DCN52	GR7D2IN01DCN52a	522	1	4	gaaa	3	221	232	427	522	N	CCTGTTTGTTACGTCCTGGG	AACTTCATTGGAAAGAGCCG	276	---NA---			0	-
GR7D2IN01DCSMY	GR7D2IN01DCSMYa	231	1	2	ga	13	203	228	76	117	N				---NA---			0	-
GR7D2IN01DCYKM	GR7D2IN01DCYKMa	348	1	3	ttg	9	174	200	229	348	N				---NA---			0	-
GR7D2IN01DDAE0	GR7D2IN01DDAE0a	378	1	3	atc	4	77	88	111	377	N				pdi-like protein	1.716e-08	78.8%	1	P:cell redox homeostasis	-
GR7D2IN01DDB5B	GR7D2IN01DDB5Ba	440	2	2	ga	7	212	225	330	431	N	GGTGGTCTTTGTGACTGCAA	GATGAGAGTGCAGTGGGGTT	190	---NA---			0	-
GR7D2IN01DDB5B	GR7D2IN01DDB5Bb	440	2	2	tc	6	399	410	330	431	Y				---NA---			0	-
GR7D2IN01DDCYL	GR7D2IN01DDCYLa	230	1	2	ca	8	214	229	81	158	N				---NA---			0	-
GR7D2IN01DDFUN	GR7D2IN01DDFUNa	209	1	2	ga	15	168	197	3	155	N				---NA---			0	-
GR7D2IN01DDJQU	GR7D2IN01DDJQUa	487	1	3	cat	5	419	433	3	416	N	AACATATCAGCCCCTCCTCC	AGGGTCAAGTGTGGGCTGTA	147	dnaj heat shock n-terminal domain-containing protein	1.9783e-47	66.8%	2	P:cellular protein metabolic process; F:protein binding	-
GR7D2IN01DDJYH	GR7D2IN01DDJYHa	380	1	4	gcat	3	233	244	28	159	N	CGCAAACAAAGTGGAGTTCA	ATCGGCAATGGCCTTTAGAT	187	---NA---			0	-
GR7D2IN01DDN72	GR7D2IN01DDN72a	465	1	2	ga	5	328	337	64	465	Y	GGTTCGAAATTTTACGGCAA	CTTTATGGCCGACACCATCT	207	transcription factor	0.00353945	58.0%	3	F:DNA binding; P:regulation of transcription; F:transcription factor activity
GR7D2IN01DDR3K	GR7D2IN01DDR3Ka	395	1	4	ttta	3	312	323	7	114	N	AAAGTCCCAATTTACGGGCT	AGNGTGTCGACAGACGAGGT	126	---NA---			0	-
GR7D2IN01DDWWL	GR7D2IN01DDWWLa	367	2	3	aag	5	95	109	74	367	Y	CTCCTCCTGGTTTTCGATTG	CAAATGCTGAAAGCTGACCA	229	radical sam domain-containing protein	5.01133e-22	89.6%	4	F:iron-sulfur cluster binding; C:intracellular membrane-bounded organelle; F:catalytic activity; P:RNA modification	-
GR7D2IN01DDWWL	GR7D2IN01DDWWLb	367	2	6	caccaa	3	115	132	74	367	Y	CTCCTCCTGGTTTTCGATTG	CAAATGCTGAAAGCTGACCA	229	radical sam domain-containing protein	5.01133e-22	89.6%	4	F:iron-sulfur cluster binding; C:intracellular membrane-bounded organelle; F:catalytic activity; P:RNA modification	-
GR7D2IN01DDYRO	GR7D2IN01DDYROa	459	1	3	atg	8	29	52	208	369	N				unnamed protein product [Vitis vinifera]	1.92919e-09	66.75%	0	-
GR7D2IN01DDZB9	GR7D2IN01DDZB9a	356	1	5	tttct	3	289	303	278	355	Y				---NA---			0	-
GR7D2IN01DE3LZ	GR7D2IN01DE3LZa	114	1	3	aag	7	47	67	7	45	N	TTTGAATGTCGAGGTTGCAG	TCCACAGACTCATCAGCAGC	101	---NA---			0	-
GR7D2IN01DE4FR	GR7D2IN01DE4FRa	424	2	4	aaat	4	230	245	284	424	N	TTTGCCATCAGATTCCCAAT	CACTCTCATGCTCCTCCACA	209	---NA---			0	-
GR7D2IN01DE4FR	GR7D2IN01DE4FRb	424	2	6	ctatcc	3	385	402	284	424	Y				---NA---			0	-
GR7D2IN01DE5AL	GR7D2IN01DE5ALa	472	1	2	at	5	395	404	3	302	N	TGCATCCAAATCTGAGCAAG	CTCGATCCCACGAACGTAAT	289	calcium-binding ef hand family protein	1.8551e-29	88.6%	3	C:membrane; F:protein binding; F:calcium ion binding	-
GR7D2IN01DEFR5	GR7D2IN01DEFR5a	454	1	2	tg	5	371	380	99	236	N	TTATCACTTGCTCCGTGCTG	TCACCATTTCAGACAAGGCA	264	---NA---			0	-
GR7D2IN01DEFWL	GR7D2IN01DEFWLa	477	1	4	aagc	3	138	149	50	178	Y	TCAGAAGCGAAACAGCTGAA	ACCATTGCCCTGACAGTTCT	249	histone acetyltransferase	6.18014e-37	73.5%	4	P:chromatin modification; P:regulation of transcription; F:histone acetyltransferase activity; C:nucleus	EC:2.3.1.48
GR7D2IN01DEGZR	GR7D2IN01DEGZRa	160	1	4	ttta	3	125	136	92	160	Y				---NA---			0	-
GR7D2IN01DEMVP	GR7D2IN01DEMVPa	309	1	3	tcc	4	56	67	106	198	N	CTTACTAGGCCCCCAACACA	CTGCTGACAAGGATGCAATG	185	---NA---			0	-
GR7D2IN01DEYL3	GR7D2IN01DEYL3a	472	1	3	aag	4	55	66	77	268	N	TTGTGATGGTGAAAAGGACA	ACCATTTCCCAAGCACTCTG	133	unnamed protein product [Vitis vinifera]	1.32179e-05	67.0%	2	F:RNA binding; F:ribonuclease activity
GR7D2IN01DEZCO	GR7D2IN01DEZCOa	400	1	5	ctttt	3	316	330	253	297	N				---NA---			0	-
GR7D2IN01DF7V2	GR7D2IN01DF7V2a	426	1	4	attt	3	307	318	229	342	Y	CAGTTGCTTTCAGACGGACA	GGCAAAGCAAAACAAAGGTT	281	protein kinase	1.1718e-37	94.1%	4	C:intracellular part; F:protein serine	threonine kinase activity; F:ATP binding; P:protein amino acid phosphorylation	IPR002290; IPR011009; IPR017442; G3DSA:1.10.510.10 (GENE3D), PTHR24058 (PANTHER), PTHR24058:SF21 (PANTHER), seg (SEG), tmhmm (TMHMM)
GR7D2IN01DFC04	GR7D2IN01DFC04a	367	1	2	ac	5	133	142	2	103	N	TGAAAAGATGGCATCCATGA	TCTGGTTGGTTCTGGTTTCA	135	---NA---			0	-
GR7D2IN01DFFSM	GR7D2IN01DFFSMa	310	1	3	aag	7	285	305	3	134	N				at1g07010 f10k1_19	2.53053e-23	92.8%	2	C:microbody; F:hydrolase activity	-							SUPERFAMILY)
GR7D2IN01DFHRS	GR7D2IN01DFHRSb	512	2	3	ttc	4	106	117	1	378	Y	GCGTTCTTCTTCTTCACGCT	GCAAAATGCACACAGCATCT	147	unnamed protein product [Vitis vinifera]	8.38414e-42	93.7%	2	P:biological_process; C:cellular_component
GR7D2IN01DFHRS	GR7D2IN01DFHRSa	512	2	3	ttc	4	83	94	1	378	Y	TCCTTTCTTCGGTGCTTTTC	GCAAAATGCACACAGCATCT	196	unnamed protein product [Vitis vinifera]	8.38414e-42	93.7%	2	P:biological_process; C:cellular_component
GR7D2IN01DFIBL	GR7D2IN01DFIBLa	441	1	2	tc	10	312	331	245	367	Y	TTTTTGTCTTGCAGGGAGGA	GACTTGGGCTCCAAACAAAC	165	---NA---			0	-
GR7D2IN01DG2L8	GR7D2IN01DG2L8b	475	2	4	ttaa	3	369	380	56	310	N	GAAAAGTACCCAGTTGCCCA	CAAAATACCTCGGTTTCCCC	171	---NA---			0	-
GR7D2IN01DG2L8	GR7D2IN01DG2L8a	475	2	3	ttc	4	281	292	56	310	Y	GAAAGAGACCAGCAACCAGC	CGAGGGTATTTTGGATGGAA	236	---NA---			0	-
GR7D2IN01DG3O6	GR7D2IN01DG3O6a	432	1	3	gtt	4	329	340	1	345	Y	ACCAGCTTCATGGCTTCTGT	CGGGGATAGCTGCTCTGTAA	150	subtilisin serine protease	5.42247e-49	88.1%	5	F:protein binding; C:external encapsulating structure; P:negative regulation of molecular function; F:serine-type endopeptidase activity; P:proteolysis	-
GR7D2IN01DG6LF	GR7D2IN01DG6LFa	263	1	2	ct	6	164	175	54	227	Y	CATAGATTGGGATGGGATGG	TCTGTGCCACGCAATAAAAA	166	at3g52300 t25b15_70	5.22401e-06	91.6%	8	C:mitochondrial proton-transporting ATP synthase complex; C:ribosome; C:nuclear lumen; F:transition metal ion binding; F:monovalent inorganic cation transmembrane transporter activity; P:ATP biosynthetic process; P:response to osmotic stress; C:chloroplast thylakoid	-
GR7D2IN01DG7A3	GR7D2IN01DG7A3a	487	1	4	attg	3	475	486	79	480	N				predicted protein [Populus trichocarpa]	4.47981e-31	71.0%	0	-
GR7D2IN01DGF03	GR7D2IN01DGF03a	387	1	3	ggt	4	130	141	104	280	Y	TTCTTCGTCGTCCTCGTCTT	TAAGAACACCACCCTCCGAC	250	---NA---			0	-
GR7D2IN01DGG2E	GR7D2IN01DGG2Ea	472	1	2	ta	5	400	409	63	362	N	CAAGCAGAAATGGCTCACAA	GCCAAAATAATCCCCAACAA	147	had-superfamily phosphatase subfamily iiic n-terminal	2.41722e-36	91.1%	2	P:biological_process; C:cellular_component
GR7D2IN01DGHHF	GR7D2IN01DGHHFa	496	1	4	tttc	3	111	122	211	414	N	ACTCCAAAATCATCCCCACA	TAACTGCCTTGGGTGGATTC	178	wd-40 repeat family protein	8.23667e-28	91.2%	5	F:binding; C:protein complex; P:post-embryonic development; P:transcription; P:protein transport	-
GR7D2IN01DGO12	GR7D2IN01DGO12a	454	1	4	caaa	3	436	447	2	424	N				ubiquitin-conjugating enzyme 26	5.79464e-61	95.0%	4	P:regulation of macromolecule metabolic process; P:modification-dependent protein catabolic process; P:protein modification process; F:small conjugating protein ligase activity	-
GR7D2IN01DGQDY	GR7D2IN01DGQDYa	276	1	2	ct	6	264	275	18	260	N				myb family transcription factor	6.95484e-13	91.3%	4	P:regulation of gene expression; F:nucleic acid binding; ; C:intracellular membrane-bounded organelle	-
GR7D2IN01DGTRI	GR7D2IN01DGTRIa	287	2	2	tg	6	199	210	47	184	N	GCTGCACCATTATCCTTGCT	TCCTCCCTGGAATTGTCAAC	143	---NA---			0	-
GR7D2IN01DGTRI	GR7D2IN01DGTRIb	287	2	2	at	10	212	231	47	184	N	GCTGCACCATTATCCTTGCT	TCCTCCCTGGAATTGTCAAC	143	---NA---			0	-
GR7D2IN01DGU2F	GR7D2IN01DGU2Fa	262	1	6	aattaa	3	60	77	101	211	N	TGTGATGGTGAATCCTTAGCA	CCACTTCAAATTATGGGGCA	189	---NA---			0	-
GR7D2IN01DGWQH	GR7D2IN01DGWQHa	406	2	2	at	8	100	115	248	364	N	GGTTGAAATAGTGACGCCCA	CACGGGTCCTAACTCCAAAA	157	---NA---			0	-
GR7D2IN01DGWQH	GR7D2IN01DGWQHb	406	2	2	ta	6	246	257	248	364	N	TTTTGGAGTTAGGACCCGTG	TTAGAGCATTTCCTCAGCCG	130	---NA---			0	-
GR7D2IN01DH00K	GR7D2IN01DH00Ka	442	2	3	ttg	4	112	123	148	441	N	AAAATTCCAAACCCAAACCC	CAGACATCGTTCGTCTTCCA	154	unnamed protein product [Vitis vinifera]	0.000159858	66.4%	1	F:protein binding
GR7D2IN01DH00K	GR7D2IN01DH00Kb	442	2	3	tct	4	238	249	148	441	Y	AAAATTCCAAACCCAAACCC	GAGTAGGAGCGGAGAAGCAA	280	unnamed protein product [Vitis vinifera]	0.000159858	66.4%	1	F:protein binding
GR7D2IN01DH1A5	GR7D2IN01DH1A5a	375	1	3	gca	4	111	122	100	273	Y	GATTTCCTGGGATTGGGAAT	CCCCCATGTCCATATCAAAC	221	---NA---			0	-
GR7D2IN01DH48F	GR7D2IN01DH48Fa	373	1	6	ttttct	3	143	160	43	120	N	AACTGAACCCCTCCCATACC	GATTCGAAGTTAAAAGAGCGG	201	---NA---			0	-
GR7D2IN01DHF7A	GR7D2IN01DHF7Aa	426	1	3	taa	9	380	406	1	225	N				bzip dna-binding protein	1.64285e-06	93.5%	5	P:transcription, DNA-dependent; C:intracellular membrane-bounded organelle; F:transcription factor activity; F:sequence-specific DNA binding; F:protein dimerization activity	-							SIGNALP), tmhmm	TMHMM)
GR7D2IN01DHFLJ	GR7D2IN01DHFLJa	521	2	3	gaa	5	138	152	2	274	Y	GAGTCCAAGGGCTGAGAGTG	GCAGCAGCAACAACTAGTGC	117	---NA---			0	-
GR7D2IN01DHFLJ	GR7D2IN01DHFLJb	521	2	3	tgc	4	213	224	2	274	Y	GAGTCCAAGGGCTGAGAGTG	ATCCAAACAAATGCTCTCGC	180	---NA---			0	-
GR7D2IN01DHHR1	GR7D2IN01DHHR1a	366	1	2	at	10	82	101	34	261	Y				---NA---			0	-
GR7D2IN01DHIB7	GR7D2IN01DHIB7a	447	1	4	acat	3	148	159	1	180	Y	ACAACATCAAACTCCGCTCC	CAACACAACGGGTGAATCAG	285	melanogaster sno gene gb	1.10014e-39	77.3%	3	F:nucleoside-triphosphatase activity; F:transition metal ion binding; F:adenyl ribonucleotide binding	EC:3.6.1.15
GR7D2IN01DHO6S	GR7D2IN01DHO6Sa	453	2	3	ctg	4	130	141	1	411	Y	CAGAAGCACTCCCATTCACA	AGAGGCTCACAACAGCAGGT	217	pseudo response regulator	7.45022	511.25	3	P:regulation of transcription, DNA-dependent; P:two-component signal transduction system	phosphorelay); F:two-component response regulator activity	seg (SEG)
GR7D2IN01DHO6S	GR7D2IN01DHO6Sb	453	2	3	gtg	4	169	180	1	411	Y	GAGATCGTCATGGTCCACCT	TTTTCATTCTTCCGCATTCC	220	pseudo response regulator	7.45022	511.25	3	P:regulation of transcription, DNA-dependent; P:two-component signal transduction system	phosphorelay); F:two-component response regulator activity	seg (SEG)
GR7D2IN01DHRV9	GR7D2IN01DHRV9b	369	2	2	at	5	280	289	10	288	N	AGGCCAGGAAATGTGCTAGA	TGTCACATAAGGTGGTTCCG	280	at5g12080 mxc9_3	6.34064e-19	72.3%	4	C:membrane; F:ion channel activity; P:response to mechanical stimulus; P:transport	-
GR7D2IN01DHRV9	GR7D2IN01DHRV9a	369	2	3	aga	4	150	161	10	288	Y	GATGATTTTCGGAAGGCTGA	TCTGAACGAAGACTTTGCGA	213	at5g12080 mxc9_3	6.34064e-19	72.3%	4	C:membrane; F:ion channel activity; P:response to mechanical stimulus; P:transport	-
GR7D2IN01DHUHY	GR7D2IN01DHUHYa	295	1	3	aat	5	184	198	145	219	Y				---NA---			0	-
GR7D2IN01DI1B0	GR7D2IN01DI1B0a	157	1	4	aata	3	6	17	2	64	Y				---NA---			0	-
GR7D2IN01DI248	GR7D2IN01DI248a	444	1	2	tg	8	232	247	195	266	Y	GGCCTTGTCTCCAACAGGTA	AATCCGGTTTCATTCCCACT	297	---NA---			0	-
GR7D2IN01DIH0K	GR7D2IN01DIH0Ka	532	1	3	tac	4	367	378	17	532	Y	AAACTACCGGTTGGCCTCTT	AAATCCCACGTCACAAAAGC	217	predicted protein [Populus trichocarpa]	1.79837e-29	67.8%	1	P:cellular respiration	-
GR7D2IN01DIOF1	GR7D2IN01DIOF1a	444	1	4	aaat	4	165	180	196	417	N	CGAGGATAAATTAGCACGTCA	GCCACTTAGATTCCATTGTCG	182	---NA---			0	-
GR7D2IN01DIOPQ	GR7D2IN01DIOPQa	69	1	2	ta	9	15	32	32	67	N				---NA---			0	-
GR7D2IN01DIPAE	GR7D2IN01DIPAEa	487	1	2	at	8	470	485	11	214	N				---NA---			0	-
GR7D2IN01DJ1KL	GR7D2IN01DJ1KLa	513	1	4	aaat	4	314	329	57	194	N	CCCAGGGGACAAATACTTCA	TTTTGGGACCACATGACAAA	293	---NA---			0	-
GR7D2IN01DJCV1	GR7D2IN01DJCV1a	517	2	3	cct	4	171	182	401	517	N	ATTTTTCCCGATGATGGACA	GGAATGATCATCCACGGTTT	205	---NA---			0	-
GR7D2IN01DJCV1	GR7D2IN01DJCV1b	517	2	4	ttat	3	450	461	401	517	Y	TGATGAATGCCATTGGGTTA	TGAGTTTTCCATCATTAGGGC	253	---NA---			0	-
GR7D2IN01DJD22	GR7D2IN01DJD22a	506	1	2	ct	6	87	98	158	283	N	CAGAACGTGTTGATTTCCGA	GGTGCTCCTGCATGAATTTT	110	---NA---			0	-
GR7D2IN01DJF5B	GR7D2IN01DJF5Ba	145	1	2	at	5	88	97	3	89	N	ATTGCATTTTCCTTGCCTTG	CTGCGGAAAACGGATAGAAG	104	---NA---			0	-
GR7D2IN01DJL7W	GR7D2IN01DJL7Wa	492	1	4	aagc	3	141	152	52	432	Y	TCAACTTGCTGACCTTCGTG	CCTGAGATCACCTCTCCAGC	286	unnamed protein product [Glycine max]	9.82599e-28	86.4%	1	C:integral to membrane	-
GR7D2IN01DJVVQ	GR7D2IN01DJVVQa	372	1	4	ttta	3	235	246	42	173	N	TGAAGACGTGTTGCTTCTGG	GATTGGCCATCTTTAGCAGC	229	unnamed protein product [Vitis vinifera]	6.15567e-06	71.2%	2	P:proteolysis; F:serine-type endopeptidase activity
GR7D2IN01DK2YB	GR7D2IN01DK2YBa	481	1	3	atg	4	70	81	54	248	Y	CATCCGGCCACACTTTGTAT	GGGTCTGATTCTTGAAGGCA	202	rna polymerase i specific transcription initiation factor rrn3 family protein	3.27995e-07	61.75%	3	P:biological_process; C:cellular_component; F:translation initiation factor activity
GR7D2IN01DK6LX	GR7D2IN01DK6LXa	470	1	2	at	5	188	197	303	410	N	GGTTGATCCAATCCCAGGTA	CAGCGAACTGATGTGGAGAA	254	---NA---			0	-
GR7D2IN01DK8B7	GR7D2IN01DK8B7a	533	1	2	ag	6	104	115	100	240	Y	AGGTTGTCCATGCTTCCATT	TTTGGGGGTACTTGAGATGG	277	---NA---			0	-
GR7D2IN01DKBDI	GR7D2IN01DKBDIa	492	1	3	ggt	5	32	46	2	277	Y	GGGAGTTGGAGTCGGAGAC	GCAATTGCAGCCCATTTATT	300	myb domain class transcription factor	1.05587e-44	87.2%	4	C:intracellular membrane-bounded organelle; F:DNA binding; F:protein binding; P:regulation of transcription	-
GR7D2IN01DKJS8	GR7D2IN01DKJS8a	402	5	3	ctt	4	19	30	48	143	N	CTTGCCACCCTTGGAAGAC	GCCTTCGAAGAAGAGTGGTG	187	---NA---			0	-
GR7D2IN01DKJS8	GR7D2IN01DKJS8b	402	5	3	tca	5	53	67	48	143	Y	CTTGCCACCCTTGGAAGACT	GCCTTCGAAGAAGAGTGGTG	187	---NA---			0	-
GR7D2IN01DKJS8	GR7D2IN01DKJS8c	402	5	3	tct	5	266	280	48	143	N	TGCCACAGAATTATCCACCA	TGGTTTGTTGGGAGAGGAAG	241	---NA---			0	-
GR7D2IN01DKJS8	GR7D2IN01DKJS8d	402	5	3	tcg	4	281	292	48	143	N	TGCCACAGAATTATCCACCA	TGGTTTGTTGGGAGAGGAAG	241	---NA---			0	-
GR7D2IN01DKJS8	GR7D2IN01DKJS8e	402	5	3	tca	5	293	307	48	143	N	TGCCACAGAATTATCCACCA	TGGTTTGTTGGGAGAGGAAG	241	---NA---			0	-
GR7D2IN01DKNRG	GR7D2IN01DKNRGa	484	1	3	aag	4	28	39	145	483	N	TGGAATAAAAGAGAAGCGGAA	TGGTATAGCGAGCAATGCAG	294	actin related protein	1.05142e-42	84.9%	1	F:binding	-
GR7D2IN01DKQ3F	GR7D2IN01DKQ3Fa	540	1	6	gcctcc	3	332	349	110	445	Y	AAACTTGAATCATGGCCTCG	CGATGATCTTGACTCCGACA	257	calmodulin-like protein	2.53156e-11	87.1%	1	F:calcium ion binding	-
GR7D2IN01DKVFI	GR7D2IN01DKVFIa	440	1	6	agtagc	3	287	304	173	409	Y	GGAGTTCCTGCTGCTTCAAT	ATTCACCCAACACCCAAGAA	281	---NA---			0	-
GR7D2IN01DKWU7	GR7D2IN01DKWU7a	411	1	3	cac	4	34	45	1	234	Y				metal tolerance protein	1.78295e-37	85.4%	4	P:cation transport; F:cation transmembrane transporter activity; C:membrane; P:transmembrane transport	-
GR7D2IN01DKWWO	GR7D2IN01DKWWOa	516	1	4	ctcc	4	474	489	41	106	N	TGATGCAATCTTTAACTTCGG	AGCAAAGAGAAGTGAAAGGGA	259	---NA---			0	-
GR7D2IN01DL090	GR7D2IN01DL090a	462	1	2	tg	5	389	398	202	414	Y	CACAAACAACAGTGATGCCC	CCGAGAATACTTGTCCCCAA	179	subtilisin serine protease	1.00995e-31	80.2%	5	C:extracellular region; P:protein metabolic process; P:negative regulation of molecular function; F:protein binding; F:endopeptidase activity	-
GR7D2IN01DL5A1	GR7D2IN01DL5A1a	502	1	6	caagcc	3	78	95	61	426	Y	CTGTCAAGCTCACTCCCTCC	CTTGAGAATGGGCCCAAGTA	157	light-harvesting complex	1.61555e-41	88.2%	7	F:tetrapyrrole binding; C:photosystem; F:cation binding; P:protein modification process; C:intrinsic to membrane; C:chloroplast thylakoid; P:generation of precursor metabolites and energy	-
GR7D2IN01DL6LG	GR7D2IN01DL6LGa	469	2	3	gtt	4	24	35	52	468	N	CGCTCTCACAGACACAGTTG	GGAGACGTGAATGACGGAAT	113	ferredoxin-thioredoxin reductase	3.97511e-47	87.5%	5	F:iron-sulfur cluster binding; C:plastid; F:cation binding; F:ferredoxin reductase activity; P:oxidation reduction	EC:1.18.1.0
GR7D2IN01DL6LG	GR7D2IN01DL6LGb	469	2	3	cct	4	71	82	52	468	Y	GGCCATGACTCTTCAAGCTC	GGTCAGCCAATCCCTTGATA	233	ferredoxin-thioredoxin reductase	3.97511e-47	87.5%	5	F:iron-sulfur cluster binding; C:plastid; F:cation binding; F:ferredoxin reductase activity; P:oxidation reduction	EC:1.18.1.0
GR7D2IN01DL7A6	GR7D2IN01DL7A6a	156	1	2	ct	11	109	130	0	0	N				---NA---			0	-
GR7D2IN01DLOKW	GR7D2IN01DLOKWa	351	2	6	ccagaa	4	286	309	3	140	N	TGAGATTCCCATGCGTGATA	TGTTGTTGTTGTTTTTGTTGC	122	---NA---			0	-
GR7D2IN01DLOKW	GR7D2IN01DLOKWb	351	2	3	aac	5	321	335	3	140	N				---NA---			0	-
GR7D2IN01DLUC4	GR7D2IN01DLUC4a	445	1	4	ttta	3	115	126	16	219	Y	ACTGGAAATGTGGCCTTTTG	CCTCCAGTTCCTCCCTCTTT	245	---NA---			0	-
GR7D2IN01DLUDU	GR7D2IN01DLUDUa	399	1	3	agc	4	333	344	3	329	N	TTCTCCAGTGAGGGCAGACT	AGAGGAAACAATGCTGGAAA	216	plasma membrane atpase 4	2.56995e-40	100.0%	7	C:intrinsic to membrane; F:cation binding; P:hydrogen transport; F:ATPase activity, coupled to transmembrane movement of ions, phosphorylative mechanism; P:ion transport; F:ATP binding; P:ATP biosynthetic process	-
GR7D2IN01DLV6E	GR7D2IN01DLV6Ea	597	1	3	gtg	4	583	594	213	539	N				strong similarity to gene gi	1.10432e-06	82.6%	2	C:membrane; P:modification-dependent protein catabolic process	-
GR7D2IN01DLVV3	GR7D2IN01DLVV3a	102	1	2	gt	11	77	98	0	0	N				---NA---			0	-
GR7D2IN01DLWAE	GR7D2IN01DLWAEa	238	1	2	ga	5	10	19	48	182	N				---NA---			0	-
GR7D2IN01DM2PI	GR7D2IN01DM2PIa	500	1	3	cct	4	202	213	80	436	Y	CAAGGACTTCCAGCCTCTGA	AGAGCCTTGTTGTGGAAGGA	277	---NA---			0	-
GR7D2IN01DM9Z4	GR7D2IN01DM9Z4a	492	1	6	ctagtt	3	26	43	66	491	N				r2r3 myb4a c2 repressor motif protein	2.76575e-60	98.4%	4	C:intracellular membrane-bounded organelle; F:DNA binding; F:protein binding; P:regulation of transcription	-
GR7D2IN01DMDYF	GR7D2IN01DMDYFa	493	1	2	at	5	349	358	81	188	N	TGTACACAATGAGGATCGCAA	CCATGTCAAACCCAAAGACC	286	transport membrane protein	23.7905	80.0%	1	C:intracellular membrane-bounded organelle	-
GR7D2IN01DMIU2	GR7D2IN01DMIU2a	527	1	3	gtt	4	453	464	50	313	N	TCGGAGTTCTTCCAAGCTGT	CAATGGCAGTCTTGTCCTCA	267	protein	2.7828e-27	69.1%	4	F:protein kinase activity; F:nucleotide binding; P:recognition of pollen; F:sugar binding	-
GR7D2IN01DMT78	GR7D2IN01DMT78b	126	3	2	ta	10	68	87	52	105	Y	CACCAAATCGGTTAGTTGCAT	CTTAACTCCTACCATTCCCCA	101	---NA---			0	-
GR7D2IN01DMT78	GR7D2IN01DMT78a	126	3	2	at	9	28	45	52	105	N	GAATTGCACCAAATCGGTTA	AACTCCTACCATTCCCCACT	104	---NA---			0	-
GR7D2IN01DMT78	GR7D2IN01DMT78c	126	3	2	ta	7	113	126	52	105	N				---NA---			0	-
GR7D2IN01DMX61	GR7D2IN01DMX61a	490	1	4	tttc	3	4	15	212	313	N				---NA---			0	-
GR7D2IN01DMZ17	GR7D2IN01DMZ17a	476	1	6	ttttta	3	56	73	139	396	N	TGCAAACGGCTAAAACCACT	TGCATTTCTGTCAGCTTTGG	271	chromatin remodeling complex subunit	71.7447	71.0%	3	P:regulation of transcription; C:nucleus; F:DNA binding
GR7D2IN01DN0SH	GR7D2IN01DN0SHa	474	2	4	atta	3	215	226	2	181	N	GCGCTTTTAAGACTGCCAAC	GCTCTGAATCTGCAAAGCCT	205	wound induced	2.84551e-08	83.8%	0	-
GR7D2IN01DN0SH	GR7D2IN01DN0SHb	474	2	3	taa	4	458	469	2	181	N				wound induced	2.84551e-08	83.8%	0	-
GR7D2IN01DN2CQ	GR7D2IN01DN2CQa	524	1	3	tta	6	465	482	383	523	Y	TCTGCCCTCCTACTTTCCAA	TGAACAGGACATTGAAGTTGC	281	---NA---			0	-
GR7D2IN01DN2CX	GR7D2IN01DN2CXa	544	2	3	tcc	4	36	47	2	178	Y	CTCCTCCATCTCAACCCCTT	AGGAGGAACTATTCGGCGAT	123	protein	3.72572e-25	65.6%	1	P:regulation of gene expression	-
GR7D2IN01DN2CX	GR7D2IN01DN2CXb	544	2	6	tcatcc	3	51	68	2	178	Y	CTTCCACTTCCTCCTCCTCC	AGGAGGAACTATTCGGCGAT	100	protein	3.72572e-25	65.6%	1	P:regulation of gene expression	-
GR7D2IN01DN4TW	GR7D2IN01DN4TWa	431	1	3	tgt	4	99	110	155	430	N	GATGTTGAAGTTTGTGCCCC	TTCCTTCGAGAAGAGGACGA	278	---NA---			0	-
GR7D2IN01DNC4R	GR7D2IN01DNC4Ra	495	1	3	ttc	6	16	33	215	493	N				phosphoribulokinase uridine kinase-related	8.52526e-33	88.2%	5	C:plastid envelope; F:kinase activity; P:cellular metabolic compound salvage; C:plastid stroma; F:adenyl ribonucleotide binding	-
GR7D2IN01DNGPZ	GR7D2IN01DNGPZa	481	1	2	ct	7	33	46	63	461	N	CCCCCTCTTCCTCTCTCTACC	CCGGTTGGTAACTCACACCT	268	octicosapeptide phox bem1p domain-containing protein	1.56574e-25	78.3%	1	F:protein binding
GR7D2IN01DNKI2	GR7D2IN01DNKI2a	451	1	2	tc	5	279	288	248	370	Y	GCCGAACATAATTCCAACCA	GAAATGTTATCCCCGCAGAA	251	---NA---			0	-
GR7D2IN01DNKRZ	GR7D2IN01DNKRZa	516	1	4	aaat	3	68	79	195	326	N	TGCCAACTGTAGCCATTTGA	TCGAAGATTGAAGTGCCAGA	221	unnamed protein product [Vitis vinifera]	2.10985e-24	87.2%	1	C:plastid	-
GR7D2IN01DNNM4	GR7D2IN01DNNM4a	215	1	2	tc	6	170	181	11	214	Y				major facilitator	0.0029266	80.0%	2	C:cytoplasmic vesicle; P:transport	-
GR7D2IN01DNVFK	GR7D2IN01DNVFKa	106	1	3	tga	4	50	61	10	63	Y				---NA---			0	-
GR7D2IN01DNWM4	GR7D2IN01DNWM4a	530	1	3	ggc	4	395	406	1	156	N	TATCACCACAACCCACGAAA	ACAGCGTCTTCGTGTTCCTT	190	---NA---			0	-
GR7D2IN01DO4WV	GR7D2IN01DO4WVa	202	1	2	ta	16	169	200	114	200	Y				---NA---			0	-
GR7D2IN01DO875	GR7D2IN01DO875a	453	2	2	ag	5	109	118	3	257	Y				---NA---			0	-
GR7D2IN01DO875	GR7D2IN01DO875b	453	2	2	at	5	297	306	3	257	N				---NA---			0	-
GR7D2IN01DO9A8	GR7D2IN01DO9A8a	168	1	2	ta	6	93	104	115	168	N				---NA---			2	C:photosystem II; P:photosynthesis
GR7D2IN01DOACK	GR7D2IN01DOACKa	496	1	3	ttc	6	412	429	2	388	N	AAGTTGGTGTGGAGGAATGC	CAGATTGCTTTGTGAGAAGGG	170	c2h2-type zinc finger protein	9.38036e-40	81.2%	2	C:cell part; F:transition metal ion binding	-
GR7D2IN01DOQ9V	GR7D2IN01DOQ9Va	493	1	3	agc	4	251	262	2	307	Y	ATAAAGCTCCCGGGACAGAT	CGCTCCGTAGTTTCGTCTTC	230	unnamed protein product [Vitis vinifera]	1.87401e-22	83.6%	2	P:biological_process; C:cellular_component
GR7D2IN01DORB6	GR7D2IN01DORB6a	466	1	3	tct	4	24	35	245	466	N				kow domain-containing transcription factor family protein	3.27463e-41	73.4%	3	F:transcription elongation regulator activity; P:positive regulation of RNA elongation from RNA polymerase II promoter; P:regulation of transcription from RNA polymerase II promoter
GR7D2IN01DP3I8	GR7D2IN01DP3I8a	409	2	3	ttc	4	88	99	253	387	N	TGGGTATCTTCTGAATCACCG	GGAAACCGAAGCAATTTCAA	290	---NA---			0	-
GR7D2IN01DP3I8	GR7D2IN01DP3I8b	409	2	5	gaatt	3	137	151	253	387	N	TGGGTATCTTCTGAATCACCG	GGAAACCGAAGCAATTTCAA	290	---NA---			0	-
GR7D2IN01DPEH5	GR7D2IN01DPEH5a	499	2	4	ttat	4	20	35	200	442	N				---NA---			0	-
GR7D2IN01DPEH5	GR7D2IN01DPEH5b	499	2	4	ttta	3	385	396	200	442	Y				---NA---			0	-
GR7D2IN01DPQP3	GR7D2IN01DPQP3a	221	1	3	gag	5	205	219	3	143	N				---NA---			0	-
GR7D2IN01DPUAY	GR7D2IN01DPUAYa	404	1	3	ctg	4	168	179	94	273	Y	GTTGGGTTTGCATTGCTCTT	GGTTTGGACGAGATGGAGAA	190	protein	1.81112e-29	73.6%	1	F:DNA binding	-
GR7D2IN01DQCO1	GR7D2IN01DQCO1a	324	1	2	ag	7	272	285	168	263	N				---NA---			0	-
GR7D2IN01DQQNY	GR7D2IN01DQQNYa	415	1	3	ttg	4	5	16	3	326	Y				predicted protein [Populus trichocarpa]	0.00219982	61.0%	0	-
GR7D2IN01DQSYT	GR7D2IN01DQSYTa	499	1	3	aag	4	87	98	3	437	Y	AATATGGCACCAGAAGAAAGC	GTGGGTGTTTGCACTGTCAC	257	unnamed protein product [Vitis vinifera]	7.3981e-53	93.7%	1	C:intrinsic to membrane	-
GR7D2IN01DQULH	GR7D2IN01DQULHb	480	2	2	gt	6	244	255	267	407	N	ACCCTCCTAACCACAAGCCT	CGACTTGAATGTTCCAACCA	187	---NA---			0	-
GR7D2IN01DQULH	GR7D2IN01DQULHa	480	2	3	cat	5	178	192	267	407	N	TTTCATTTAGCCCACAACCA	CGACTTGAATGTTCCAACCA	256	---NA---			0	-
GR7D2IN01DQUMK	GR7D2IN01DQUMKa	164	1	4	gatg	4	3	18	12	164	N				---NA---			0	-
GR7D2IN01DQUSL	GR7D2IN01DQUSLa	453	1	4	tttc	3	183	194	1	327	Y	AGATGTGACCAACTGAGCCC	TGATGGGAGTGGACATGTTG	129	predicted protein [Populus trichocarpa]	6.97807e-27	6.53333e+13	2	P:biological_process; C:cellular_component
GR7D2IN01DQXHG	GR7D2IN01DQXHGa	467	1	4	taac	3	367	378	242	370	N	GTTTGGTGGGTTTCCATGTC	TCCTAGCTGGAGGTCAATCG	126	---NA---			0	-
GR7D2IN01DQYY3	GR7D2IN01DQYY3a	421	2	3	aac	6	108	125	49	165	Y	TGAAAGGGCTGTGGTAAAGC	GTATTAGCCCCCGTCATCAA	182	---NA---			0	-
GR7D2IN01DQYY3	GR7D2IN01DQYY3b	421	2	3	cag	4	131	142	49	165	Y	TGAAAGGGCTGTGGTAAAGC	GTATTAGCCCCCGTCATCAA	182	---NA---			0	-
GR7D2IN01DR61B	GR7D2IN01DR61Ba	362	2	3	tgc	5	119	133	37	153	Y	CTAAGGGATGATGGGGGATT	CCTAGAAAACCAAAGCAGCG	119	---NA---			0	-
GR7D2IN01DR61B	GR7D2IN01DR61Bb	362	2	2	at	8	221	236	37	153	N	CTAAGGGATGATGGGGGATT	TCATGCAAAAGCAAAGCAAG	283	---NA---			0	-
GR7D2IN01DRB9K	GR7D2IN01DRB9Ka	417	1	4	aatt	3	152	163	157	231	N	GTTTGAGCGAGACATGCAAA	TAGCACAGAAGCAATGCCAG	114	---NA---			0	-
GR7D2IN01DRE53	GR7D2IN01DRE53a	507	1	3	gag	4	151	162	199	417	N	GAAGGCTGCACACAATCAAA	GCTGGACATCCTTGCAAACT	254	---NA---			0	-
GR7D2IN01DRFG5	GR7D2IN01DRFG5a	485	1	2	ca	6	473	484	10	102	N				unnamed protein product [Vitis vinifera]	1877.58	91.75%	3	F:protein kinase activity; P:protein modification process; F:adenyl ribonucleotide binding	-
GR7D2IN01DRTIG	GR7D2IN01DRTIGb	484	2	3	gaa	6	369	386	23	262	N	ACGAGTGCCCACTCTGATTC	TCCACAGCATCATTATCCCA	161	at5g20600 f7c8_190	0.0547872	7.13333e+13	2	P:rRNA processing; C:preribosome, small subunit precursor
GR7D2IN01DRTIG	GR7D2IN01DRTIGa	484	2	6	gaatag	3	193	210	23	262	Y	GCAAGTTTTTGGAGTTGCGT	TTTTCCAAACCACCCACTTC	210	at5g20600 f7c8_190	0.0547872	7.13333e+13	2	P:rRNA processing; C:preribosome, small subunit precursor
GR7D2IN01DRZIK	GR7D2IN01DRZIKa	435	2	3	ttc	5	388	402	17	379	N				protein	2.25573e-32	88.2%	2	C:protein complex; P:vesicle-mediated transport	-
GR7D2IN01DRZIK	GR7D2IN01DRZIKb	435	2	3	ctt	4	405	416	17	379	N				protein	2.25573e-32	88.2%	2	C:protein complex; P:vesicle-mediated transport	-
GR7D2IN01DS7KY	GR7D2IN01DS7KYa	358	1	6	tcttgt	3	62	79	1	297	Y	TCGTCTTGTTCATGTTCTTGC	TCCCAGTGAAGATTTTTCCG	144	---NA---			0	-
GR7D2IN01DS8N1	GR7D2IN01DS8N1a	483	1	6	ctagct	3	137	154	162	314	N	GACCGTTTTAGACACCGAGC	AATTAGGGTTTGGGAATCGG	214	---NA---			0	-
GR7D2IN01DSIEJ	GR7D2IN01DSIEJa	481	1	5	ttctt	3	57	71	209	373	N	CATTCATACCATTTGCAGGC	ATTGCATCACAGCAGACAGC	212	predicted protein [Populus trichocarpa]	3.21872e-31	7.64444e+13	2	F:transition metal ion binding; C:intracellular membrane-bounded organelle	-
GR7D2IN01DSV3Q	GR7D2IN01DSV3Qa	497	1	5	tcaat	3	73	87	318	443	N	TGGGAGGCAGCTGATTTTAC	TTGCAAAGCCAAGAACAGTG	190	---NA---			0	-
GR7D2IN01DSWBD	GR7D2IN01DSWBDa	430	1	2	ta	5	187	196	261	428	N	GCAAGGCATGGTTGAATTTT	CAGAACAAAACAACACCCAA	158	---NA---			0	-
GR7D2IN01DT8IV	GR7D2IN01DT8IVa	351	1	2	ta	6	287	298	181	351	Y				senescence-associated protein	2.73894e-06	94.0%	0	-
GR7D2IN01DTANE	GR7D2IN01DTANEa	412	1	2	ag	15	383	412	78	197	N				---NA---			0	-
GR7D2IN01DTFDW	GR7D2IN01DTFDWa	495	1	3	cat	4	298	309	131	445	Y	AGTTTTCCTCTTGGGGCATT	AGCTTGGTGGTTGTCGAATC	164	protein	1.67394e-20	70.0%	2	P:biological_process; C:cellular_component
GR7D2IN01DTP7D	GR7D2IN01DTP7Da	452	1	2	at	13	347	372	64	219	N				---NA---			0	-
GR7D2IN01DTV87	GR7D2IN01DTV87a	420	1	4	aaag	3	184	195	2	130	N	TTCATGGCATTGTTGAGAGC	ACTCGTGTAGCCAAACCCAT	265	---NA---			0	-
GR7D2IN01DTW94	GR7D2IN01DTW94a	309	1	3	ctt	5	95	109	166	288	N	CGCACAATTCTGAGGTTTCA	TTTGGCTCATGTACCAAGCA	294	---NA---			0	-
GR7D2IN01DTWKP	GR7D2IN01DTWKPa	478	1	2	ca	8	257	272	151	285	Y	GAATCCCATCACCACGAAAC	CAGAGAAAAATGGATGCCGT	249	protein transport protein sec61 gamma subunit-like	0.00215517	67.9%	1	P:intracellular protein transport	-
GR7D2IN01DTYD5	GR7D2IN01DTYD5a	487	1	2	ag	5	116	125	360	404	N	TGTGCTTTCTCAAGTGGGTG	AGACCAAAATCAAACCTCACA	190	---NA---			0	-
GR7D2IN01DU282	GR7D2IN01DU282a	447	1	3	ctc	6	428	445	161	445	Y				protein	0.0994692	62.2%	1	F:binding	-
GR7D2IN01DU44U	GR7D2IN01DU44Ua	290	1	2	tg	12	267	290	2	265	N				af248080_1phosphoenolpyruvate carboxylase	7.02817e-26	94.5%	5	P:organic substance metabolic process; P:aerobic respiration; F:phosphoenolpyruvate carboxykinase activity; P:carbohydrate transport; C:intracellular part	-
GR7D2IN01DU45U	GR7D2IN01DU45Ua	211	2	4	ttta	3	71	82	107	211	N	GGGTGGTTTGGTAAGGGATAA	TCGATTTTTCGAACTCCAGC	167	---NA---			0	-
GR7D2IN01DU45U	GR7D2IN01DU45Ub	211	2	2	ta	5	132	141	107	211	Y	GGGTGGTTTGGTAAGGGATAA	TCGATTTTTCGAACTCCAGC	167	---NA---			0	-
GR7D2IN01DU8PQ	GR7D2IN01DU8PQa	408	1	4	tttg	4	66	81	177	293	N	ATTGGGATCTCCCCTTCTTG	GTGCGATACTCAGCCTCCTC	222	unnamed protein product [Vitis vinifera]	3.37402	80.0%	0	-
GR7D2IN01DU9GH	GR7D2IN01DU9GHa	504	1	3	gga	4	126	137	75	446	Y	GCGTGAGAATTTGGTGTTGA	TGAGTTCAGGGGGTAAGTGG	159	AC007767_6Strong similarity to an unknown protein F19D11.4 gi	1.28233e-07	84.4%	4	F:oxidoreductase activity, acting on the CH-OH group of donors, oxygen as acceptor; C:cell part; F:adenyl nucleotide binding; P:metabolic process	EC:1.1.3.0
GR7D2IN01DUATM	GR7D2IN01DUATMa	462	1	3	atc	5	370	384	235	432	Y	ATGGAACCATTGCCATTCAT	GTGGCCTCTCCAAGTACAGC	241	unnamed protein product [Vitis vinifera]	2.44935e-09	79.2%	2	F:binding; P:ubiquitin-dependent protein catabolic process	-
GR7D2IN01DUHRG	GR7D2IN01DUHRGa	428	3	2	tc	7	79	92	2	250	Y	GAGACACGCAGTGTGCAAGT	ATGTCGGATGGATGGATGAT	165	---NA---			0	-
GR7D2IN01DUHRG	GR7D2IN01DUHRGb	428	3	3	tca	5	139	153	2	250	Y	TCTCTCTCTCTCACACGCGA	AGGACAACCCACATACCCAA	251	---NA---			0	-
GR7D2IN01DUHRG	GR7D2IN01DUHRGc	428	3	4	catc	3	152	163	2	250	Y	TCTCTCTCTCTCACACGCGA	AGGACAACCCACATACCCAA	251	---NA---			0	-
GR7D2IN01DUPER	GR7D2IN01DUPERa	444	1	3	agc	4	299	310	118	387	Y	TCGTTTGAAGCCCCAATATC	CCTACAGTTCAAGCGGCATT	173	enhancer of ag-4 2	2.61063e-39	84.7%	4	P:maintenance of organ identity; C:intracellular membrane-bounded organelle; P:regulation of timing of meristematic phase transition; P:flower development	-
GR7D2IN01DUVNR	GR7D2IN01DUVNRa	472	1	3	aga	4	236	247	2	232	N	CCTTGGCTTCTTCCTCCTCT	TTGTTACCAAGGCAAATCAGC	289	protein	3.36129e-09	86.3%	4	P:microtubule-based process; F:motor activity; F:adenyl ribonucleotide binding; C:microtubule cytoskeleton	-
GR7D2IN01DUWX3	GR7D2IN01DUWX3a	444	1	3	cag	5	28	42	3	344	Y	CACCATTCCACCAACAAGAC	GGTTTCACTCCAAGCGGATA	241	expressed protein [Arabidopsis thaliana]	4.31466e-05	683.75	2	P:photosynthetic electron transport chain; C:plastid	-
GR7D2IN01DV84X	GR7D2IN01DV84Xb	318	2	2	at	10	136	155	113	316	Y	CTTTTGCCAATAACCTCCCA	GGGGCTACACATGCAAGAAT	152	---NA---			0	-
GR7D2IN01DV84X	GR7D2IN01DV84Xa	318	2	4	caaa	3	35	46	113	316	N				---NA---			0	-
GR7D2IN01DV9GY	GR7D2IN01DV9GYa	372	1	2	ct	5	47	56	134	241	N	CAATTGGAGGAATGGTTGGT	CAATTCTTTGAGCCATGCTG	100	protein	5.76153e-05	94.6%	2	F:cofactor binding; F:catalytic activity	-
GR7D2IN01DVA69	GR7D2IN01DVA69a	495	1	4	aatc	3	420	431	17	154	N	AAAACATGGATGGGGCACTA	TCCTTCAGTGNGTTTTTCAGC	163	---NA---			0	-
GR7D2IN01DVBJB	GR7D2IN01DVBJBa	513	1	3	atg	4	343	354	28	489	Y	GTGAGTTGGGGACTCGTGAT	TAACTGAACTGGACCACCCC	175	udp-glucoronosyl udp-glucosyl transferase family protein	2.32731e-31	63.9%	1	F:transferase activity	-
GR7D2IN01DVBTU	GR7D2IN01DVBTUa	479	2	4	aaag	4	431	446	190	276	N				---NA---			0	-
GR7D2IN01DVBTU	GR7D2IN01DVBTUb	479	2	3	aag	12	444	479	190	276	N				---NA---			0	-
GR7D2IN01DVIU2	GR7D2IN01DVIU2a	142	1	2	ct	6	130	141	2	73	N				---NA---			0	-
GR7D2IN01DVP3T	GR7D2IN01DVP3Ta	539	1	3	tta	5	144	158	123	410	Y	TGCAATTCCCCAATTTCATT	TTCCCCTTTTGGGAGTTTTT	239	tir-nbs disease resistance-like protein	2.30677e-08	75.3%	5	F:nucleotide binding; F:transmembrane receptor activity; P:signal transduction; C:intrinsic to membrane; P:innate immune response	-							TMHMM)
GR7D2IN01DVPSZ	GR7D2IN01DVPSZa	379	1	2	ca	5	244	253	1	345	Y	ACCAGGAGGGTTGAGAGGAT	AAGAGTGGTCATGGCAAACC	149	sulfate bicarbonate oxalate exchanger and transporter sat-1	6.54173e-45	93.0%	4	F:secondary active transmembrane transporter activity; P:inorganic anion transport; C:integral to membrane; P:transmembrane transport	-
GR7D2IN01DVPTE	GR7D2IN01DVPTEa	400	3	3	aag	7	202	222	223	390	N	CGGACCATCCTTTCTCGTTA	TAATGCCTGGGTAAACTGCC	183	---NA---			0	-
GR7D2IN01DVPTE	GR7D2IN01DVPTEb	400	3	3	atg	4	223	234	223	390	Y	CGGACCATCCTTTCTCGTTA	TAATGCCTGGGTAAACTGCC	183	---NA---			0	-
GR7D2IN01DVPTE	GR7D2IN01DVPTEc	400	3	2	ag	7	251	264	223	390	Y	CGGACCATCCTTTCTCGTTA	TAATGCCTGGGTAAACTGCC	183	---NA---			0	-
GR7D2IN01DVV9T	GR7D2IN01DVV9Ta	508	1	3	gag	6	365	382	88	498	Y	GTGTTCCAAGCGGATATCGT	TAACCCCAAACAACTCAGCC	259	ac009400_23calmodulin-like protein	66.0672	6.43333e+13	1	C:membrane	-
GR7D2IN01DW12S	GR7D2IN01DW12Sa	149	1	4	aaga	3	9	20	67	147	N				---NA---			0	-
GR7D2IN01DW15U	GR7D2IN01DW15Ua	380	1	2	ga	7	347	360	2	283	N	AGCTTGGCACTGAACGACTC	CACGCTCTCCTTCCCTCC	215	auxin-responsive family protein	4.49213e-13	74.8%	1	P:response to hormone stimulus	-
GR7D2IN01DW336	GR7D2IN01DW336a	467	1	2	ga	5	109	118	183	362	N	CACAGTGGAGGGAAGGAGAG	TGTGCCAAACCATCTTGGTA	243	---NA---			0	-
GR7D2IN01DW4AT	GR7D2IN01DW4ATa	162	1	3	gat	4	40	51	17	58	Y				---NA---			0	-
GR7D2IN01DW62H	GR7D2IN01DW62Ha	478	1	4	tgta	3	455	466	1	309	N				dihydroxyacid dehydratase	1.769e-07	93.3%	7	P:cellular amino acid biosynthetic process; P:isoleucine metabolic process; F:transition metal ion binding; C:plastid stroma; P:valine metabolic process; F:hydro-lyase activity; P:gametophyte development	EC:4.2.1.0
GR7D2IN01DW6XK	GR7D2IN01DW6XKa	260	1	2	ga	16	196	227	190	258	Y				---NA---			0	-
GR7D2IN01DW9C0	GR7D2IN01DW9C0a	148	1	2	ga	10	128	147	82	147	Y				---NA---			0	-
GR7D2IN01DWI4H	GR7D2IN01DWI4Ha	506	1	3	gaa	4	117	128	141	506	N	AAGGTGATTGAGCCTGTGCT	CTTGCTCTTTGGCATGTCCT	111	protein	8.44064e-15	61.7%	3	F:ATP binding; F:hydrolase activity; F:DNA binding
GR7D2IN01DWKYC	GR7D2IN01DWKYCa	511	2	3	tat	4	171	182	75	245	Y	CACAAATGCCCTTCTGTGAA	GCAAAGGAAACACAAATCCAA	262	---NA---			0	-
GR7D2IN01DWKYC	GR7D2IN01DWKYCb	511	2	2	tc	5	217	226	75	245	Y	CACAAATGCCCTTCTGTGAA	GCAAAGGAAACACAAATCCAA	262	---NA---			0	-
GR7D2IN01DWYSN	GR7D2IN01DWYSNb	385	2	2	ga	9	19	36	36	287	N	GAGAGAGAGGGAGGGAGGG	GGGACGTTGTCGATGAGATT	193	unnamed protein product [Vitis vinifera]	4.42246e-24	84.1%	1	P:biological_process
GR7D2IN01DWYSN	GR7D2IN01DWYSNa	385	2	4	gagg	3	7	18	36	287	N				unnamed protein product [Vitis vinifera]	4.42246e-24	84.1%	1	P:biological_process
GR7D2IN01DWZQS	GR7D2IN01DWZQSa	510	1	6	cccatg	3	457	474	204	500	Y	ACATGTTTGATCCAGGAGGC	TGATGGGTTCTGGTATGGGT	225	---NA---			0	-
GR7D2IN01DX17Y	GR7D2IN01DX17Ya	166	1	2	ga	9	126	143	0	0	N				---NA---			0	-
GR7D2IN01DX2BH	GR7D2IN01DX2BHa	445	1	2	ga	16	406	437	3	386	N				multi-copper oxidase type i family protein	9.28521e-37	79.5%	6	F:transition metal ion binding; P:developmental process; P:metabolic process; C:external encapsulating structure; F:catalytic activity; P:cellular response to starvation	-
GR7D2IN01DX2OA	GR7D2IN01DX2OAa	471	1	2	ga	5	437	446	3	161	N				uridylate kinase	2.95485e-35	96.6%	5	P:pyrimidine nucleoside monophosphate metabolic process; F:phosphotransferase activity, phosphate group as acceptor; F:nucleotide kinase activity; F:adenyl ribonucleotide binding; C:intracellular part	EC:2.7.4.0
GR7D2IN01DXCK7	GR7D2IN01DXCK7a	469	1	5	ttgat	4	43	62	34	261	Y				---NA---			0	-
GR7D2IN01DXEAX	GR7D2IN01DXEAXa	439	1	2	ga	5	288	297	46	318	Y	CAGCTTTGTTGGGAGAGGAG	GGATGANACGGGTCATAACG	177	auxin efflux carrier component	2.23875e-19	66.6%	2	C:integral to membrane; P:transmembrane transport
GR7D2IN01DXGBH	GR7D2IN01DXGBHa	331	1	3	cag	5	80	94	2	271	Y	GGGTCCCAAGTCTGTTGATG	TGGGTAAGGCAACTTATGGC	145	f-box protein zeitlupe fkf lkp adagio family	5.4631e-26	71.0%	1	P:modification-dependent protein catabolic process	-
GR7D2IN01DXIB1	GR7D2IN01DXIB1a	290	1	4	caac	3	12	23	103	219	N				unnamed protein product [Vitis vinifera]	3.48423e-20	82.5%	0	-
GR7D2IN01DXP5T	GR7D2IN01DXP5Ta	371	2	4	aaca	3	101	112	197	352	N	TTCCTTTCTGTGCTATGCCA	GGGGGTATCCCAGTCATTTT	202	---NA---			0	-
GR7D2IN01DXP5T	GR7D2IN01DXP5Tb	371	2	3	aac	4	109	120	197	352	N	TTCCTTTCTGTGCTATGCCA	GGGGGTATCCCAGTCATTTT	202	---NA---			0	-
GR7D2IN01DXP6T	GR7D2IN01DXP6Ta	458	1	4	aaat	3	41	52	10	114	Y				---NA---			0	-
GR7D2IN01DXUZ2	GR7D2IN01DXUZ2a	484	4	2	ta	7	214	227	100	324	Y	TGGCTGCTTTTGTTGAACTG	CCGACAACCTGCACGTATATT	177	---NA---			0	-
GR7D2IN01DXUZ2	GR7D2IN01DXUZ2b	484	4	2	at	5	290	299	100	324	Y	TGGCTGCTTTTGTTGAACTG	CAAAGACCAACTAATCTGCCG	280	---NA---			0	-
GR7D2IN01DXUZ2	GR7D2IN01DXUZ2c	484	4	2	at	5	387	396	100	324	N				---NA---			0	-
GR7D2IN01DXUZ2	GR7D2IN01DXUZ2d	484	4	2	at	8	438	453	100	324	N				---NA---			0	-
GR7D2IN01DYAX7	GR7D2IN01DYAX7a	475	1	5	agcag	3	438	452	2	388	N	CGAGACCAACTCCAACCATT	CCCGTCGTTTTCTCTCTTTC	261	proteasome family protein	1.24891e-43	87.5%	1	C:protein complex	-
GR7D2IN01DYFH7	GR7D2IN01DYFH7a	515	1	2	ag	9	225	242	248	478	N	GCATTTCCATATTTCCGTCC	ACCCTTGACGAAACACCAAC	214	---NA---			0	-
GR7D2IN01DYLML	GR7D2IN01DYLMLa	408	1	3	ggt	4	108	119	57	308	Y	GGAATTGGAAAAGGAGGGAC	GACCATGAGAGCCAAATCGT	176	---NA---			0	-
GR7D2IN01DYOXS	GR7D2IN01DYOXSa	215	1	2	ga	17	181	214	3	161	N				---NA---			0	-
GR7D2IN01DYZZ1	GR7D2IN01DYZZ1a	260	1	3	ctg	6	232	249	101	259	Y				---NA---			0	-
GR7D2IN01DZ2EF	GR7D2IN01DZ2EFa	335	1	4	caaa	3	223	234	101	181	N	TGCTCGCAAACAAAACAAAG	CGCATGCTTTCATGCATTATT	131	---NA---			0	-
GR7D2IN01DZ5C0	GR7D2IN01DZ5C0a	477	1	3	atg	4	118	129	1	423	Y	ATGATGGTGATGATGATGCC	GGGCGGCCTTTAATTTGTAT	179	silencing group b protein	4.85598e-35	84.9%	3	C:cell part; F:N-acetyltransferase activity; P:metabolic process	-
GR7D2IN01DZ803	GR7D2IN01DZ803a	481	1	3	tct	5	64	78	214	312	N	AAACCGCTCTCAGTTTCAGC	TCCGTATTTGGTTCTGGAGC	225	at4g39970 t5j17_140	2.67695e-17	73.6%	3	C:plastid envelope; F:catalytic activity; C:plastid stroma	-
GR7D2IN01DZ8UH	GR7D2IN01DZ8UHa	380	1	4	ttta	3	321	332	145	312	N				phyk1_soybn ame: full=probable phytol kinase chloroplastic flags: precursor	0.356759	7.86667e+13	3	F:transferase activity, transferring phosphorus-containing groups; C:intrinsic to membrane; C:chloroplast envelope	-
GR7D2IN01DZAGM	GR7D2IN01DZAGMa	566	1	6	tcttcg	4	314	337	119	565	Y	CGAAGTGAAAATGGAGGGAA	TTTTTGGGGGAGAAGATGTG	282	vacuolar protein sorting 36 family protein	5.09871e-21	67.4%	2	C:endosome membrane; P:transport	-
GR7D2IN01DZNU6	GR7D2IN01DZNU6a	301	1	4	aatg	3	278	289	11	199	N				cc-nbs-lrr resistance protein	0.453421	62.6%	5	P:defense response; P:apoptosis; F:ATP binding; F:nucleotide binding; F:nucleoside-triphosphatase activity
GR7D2IN01DZQG7	GR7D2IN01DZQG7a	400	1	3	aat	4	34	45	163	399	N	AAAATTCCCAAATTCTGGTCC	GTAGCCGAAGAGCAGTCCAC	297	membrane transporter protein	1.39842e-18	92.2%	4	C:plant-type vacuole; P:polyol transport; C:intrinsic to membrane; F:myo-inositol transmembrane transporter activity	-
GR7D2IN01DZRIV	GR7D2IN01DZRIVa	505	1	2	ag	5	461	470	1	261	N	TCATCATCCTCAGCAACAGC	CGTGATTCGCGCTCTGAT	247	ataxin-2 related protein	4.486e-08	68.0%	0	-
GR7D2IN01DZZ1O	GR7D2IN01DZZ1Oa	134	1	2	ct	11	93	114	0	0	N				---NA---			0	-
GR7D2IN01E02GH	GR7D2IN01E02GHa	218	1	4	acag	3	72	83	86	139	N	AGGCGTTTAGATCGCAAGAA	CACATTCACTGCATACCGCT	165	atp gtp ca++ binding protein	0.27295	86.2%	10	; P:organelle organization; C:mitochondrial membrane; F:metal ion binding; P:mitochondrion localization, microtubule-mediated; F:guanyl ribonucleotide binding; P:multicellular organismal development; P:reproductive developmental process; F:catalytic activity; P:cell morphogenesis involved in differentiation	-
GR7D2IN01E0JY2	GR7D2IN01E0JY2a	584	1	3	gaa	4	99	110	139	330	N	CTTGGGCTGCTTGCTTTATC	TTCCCTAGCAGCTTTGCATT	217	cyclic nucleotide and calmodulin-regulated ion channel	1.56773e-12	78.5%	3	F:potassium channel activity; C:intrinsic to membrane; P:metal ion transport	-
GR7D2IN01E0P3M	GR7D2IN01E0P3Ma	339	1	3	ttg	4	308	319	262	339	Y				---NA---			0	-
GR7D2IN01E0WN4	GR7D2IN01E0WN4a	528	1	2	ct	6	51	62	126	290	N	CCTTCTTTTACTGCACCTTCA	CCTGGCCAAAAACAGAAGAA	280	---NA---			0	-
GR7D2IN01E1176	GR7D2IN01E1176a	198	1	2	at	6	4	15	69	113	N				---NA---			0	-
GR7D2IN01E118A	GR7D2IN01E118Aa	444	2	3	aag	5	181	195	276	350	N	ACGGCACTCTTTGCAACTTT	TACGCCTTCTTCTGGCTCAT	153	pam68_arath ame: full=protein chloroplastic ame: full=photosynthesis affected mutant 68 flags: precursor	5.69796e-14	75.8%	3	P:ossification; C:extracellular region; P:cell adhesion
GR7D2IN01E118A	GR7D2IN01E118Ab	444	2	3	gag	9	201	227	276	350	N	GGACCAAGAAGCCAAACAAA	ACGAGAGCAGACCCAAAGAA	267	pam68_arath ame: full=protein chloroplastic ame: full=photosynthesis affected mutant 68 flags: precursor	5.69796e-14	75.8%	3	P:ossification; C:extracellular region; P:cell adhesion
GR7D2IN01E14IJ	GR7D2IN01E14IJa	493	1	6	acacca	3	97	114	3	476	Y	GCCTTCTCTATCGCTTCCCT	GCACCCCAAGTGTTGATTCT	242	protein	2.12257e-53	85.0%	2	F:transferase activity, transferring glycosyl groups; P:metabolic process	-
GR7D2IN01E1A5P	GR7D2IN01E1A5Pa	581	1	4	ttta	3	499	510	80	163	N	TTTTGGTGGGTTCAGTGACA	AAACCTCAACCCCTAACTTCA	177	---NA---			0	-
GR7D2IN01E1F99	GR7D2IN01E1F99a	219	1	2	tc	11	176	197	33	119	N				predicted protein [Populus trichocarpa]	4078.71	95.0%	1	P:lipid transport	-
GR7D2IN01E1JW4	GR7D2IN01E1JW4a	190	1	2	ag	14	46	73	0	0	N	CAAAGTCTCCTCGTCTTCTCA	ACCCTAAACTACGCCACTGC	113	---NA---			0	-
GR7D2IN01E1VKW	GR7D2IN01E1VKWa	465	1	4	gaaa	3	444	455	44	412	N				protein	1.92097e-52	87.6%	2	C:cell part; F:methyltransferase activity	-
GR7D2IN01E22CB	GR7D2IN01E22CBa	495	1	2	ca	5	43	52	84	464	N				af512545_1s-adenosylmethionine decarboxylase	2.5104e-35	77.2%	2	P:polyamine biosynthetic process; F:carboxy-lyase activity	EC:4.1.1.0
GR7D2IN01E29QS	GR7D2IN01E29QSa	292	1	2	ga	5	1	10	126	173	N				---NA---			0	-
GR7D2IN01E2AUP	GR7D2IN01E2AUPa	355	1	3	atg	4	36	47	146	337	N				arid bright dna-binding domain-containing protein	1.5876e-33	82.4%	3	F:transition metal ion binding; F:nucleic acid binding; C:intracellular membrane-bounded organelle	-
GR7D2IN01E2MVE	GR7D2IN01E2MVEa	364	1	3	aag	4	94	105	140	364	N	AAACGTCGTCGTAATCGGAC	CTCAACAGAGCTACCCTGGC	254	enhanced disease susceptibility 5	4.12515e-14	78.8%	8	P:defense response; P:response to other organism; P:salicylic acid metabolic process; C:plastid; P:drug transmembrane transport; F:drug transmembrane transporter activity; F:antiporter activity; C:membrane	-
GR7D2IN01E2QK4	GR7D2IN01E2QK4a	324	1	6	accgtt	4	83	106	6	224	Y	AGTCGCGACCCGTTATGTA	GCATGTTGGGATCCAAGTTT	142	---NA---			0	-
GR7D2IN01E39A9	GR7D2IN01E39A9a	517	1	4	ttta	4	37	52	395	496	N				predicted protein [Populus trichocarpa]	339.195	97.0%	0	-
GR7D2IN01E3BY1	GR7D2IN01E3BY1a	499	1	4	ctcc	3	256	267	245	451	Y	AAGAATGGCGGAGAATGTTG	ACCCCAAATGCACTTGAAAC	159	---NA---			0	-
GR7D2IN01E3DEY	GR7D2IN01E3DEYa	534	1	4	tctt	4	489	504	132	272	N	CCCCTTTTCTCTCTTAGCCG	TTGTGTAGCAAGCAGTTGTGC	216	---NA---			0	-
GR7D2IN01E3P20	GR7D2IN01E3P20a	96	1	2	ct	6	3	14	2	94	Y				---NA---			0	-
GR7D2IN01E40G8	GR7D2IN01E40G8a	388	1	6	caaatg	3	30	47	30	143	Y				---NA---			0	-
GR7D2IN01E4G6Q	GR7D2IN01E4G6Qb	460	2	3	ctg	5	34	48	13	291	Y	TGTTGTTGTTGTTGCTGATCC	CAGAGATCTTTGAGGTCGCC	196	cbl-interacting protein kinase 10	1.99147e-19	87.6%	4	P:protein modification process; F:protein kinase activity; F:adenyl ribonucleotide binding; P:signal transduction	-
GR7D2IN01E4G6Q	GR7D2IN01E4G6Qa	460	2	3	ttg	5	13	27	13	291	Y				cbl-interacting protein kinase 10	1.99147e-19	87.6%	4	P:protein modification process; F:protein kinase activity; F:adenyl ribonucleotide binding; P:signal transduction	-
GR7D2IN01E4KOY	GR7D2IN01E4KOYa	456	1	3	gct	4	202	213	86	304	Y	GTGGTGGTGCTTCTTTCCAT	TCAGAGAAGGATCCGGAGAA	159	abscisic acid stress ripening protein homolog	0.0466652	74.3%	1	P:response to stimulus	-
GR7D2IN01E4LGU	GR7D2IN01E4LGUa	332	1	2	ta	5	300	309	2	202	N	TGATCCATCAAAACCTGCAA	TCATCTTCTACCATCGCTTGA	219	protein	1.54673e-05	91.4%	5	P:transcription, DNA-dependent; C:intracellular membrane-bounded organelle; F:transcription factor activity; F:sequence-specific DNA binding; F:protein dimerization activity	-							TMHMM)
GR7D2IN01E4W82	GR7D2IN01E4W82a	149	1	3	aag	7	20	40	2	127	Y				---NA---			0	-
GR7D2IN01EA40A	GR7D2IN01EA40Aa	473	1	2	at	16	440	471	267	407	N				---NA---			0	-
GR7D2IN01EA9B7	GR7D2IN01EA9B7a	342	1	2	tg	5	16	25	2	106	Y				glutamine-fructose-6-phosphate transaminase sugar binding transaminase	0.867622	99.0%	4	P:carbohydrate metabolic process; F:carbohydrate binding; F:transaminase activity; C:intracellular membrane-bounded organelle	EC:2.6.1.0
GR7D2IN01EAEXV	GR7D2IN01EAEXVa	414	3	4	catc	3	240	251	216	389	Y	TCCATGATCCATCCATTCCT	GTGGATTGAATTTGGCGATT	246	---NA---			0	-
GR7D2IN01EAEXV	GR7D2IN01EAEXVb	414	3	2	ca	5	252	261	216	389	Y	TCCATGATCCATCCATTCCT	GTGGATTGAATTTGGCGATT	246	---NA---			0	-
GR7D2IN01EAEXV	GR7D2IN01EAEXVc	414	3	5	aaaat	3	376	390	216	389	N				---NA---			0	-
GR7D2IN01EAKPD	GR7D2IN01EAKPDa	353	1	2	ga	13	327	352	123	245	N				---NA---			0	-
GR7D2IN01EAMC8	GR7D2IN01EAMC8a	439	1	2	tg	5	245	254	3	353	Y	GCATAGCAGCCACATCAGAA	CATGGGAGACGAAGGAATGT	149	unnamed protein product [Vitis vinifera]	5.93625e-17	84.1%	3	F:transition metal ion binding; F:endoribonuclease activity, producing 5'-phosphomonoesters; P:tRNA 3'-end processing	EC:3.1.26.0
GR7D2IN01EAML3	GR7D2IN01EAML3a	488	1	3	tca	5	107	121	1	240	Y	TGTGCCTTCCCAATCTCTTC	TGGGGACATGACAAGTTTGA	277	rna-binding protein	4.38285e-14	55.9%	1	F:binding	-
GR7D2IN01EAMLW	GR7D2IN01EAMLWa	497	1	6	cgaagc	3	321	338	54	449	Y	GCCAAGATGAGGTCGAAGAG	GCACATGATCGAGGAGGATT	231	skp1-like a	2.46852e-40	85.2%	2	P:modification-dependent protein catabolic process; F:binding	-
GR7D2IN01EAOKX	GR7D2IN01EAOKXa	480	1	3	tga	4	228	239	355	480	N	TGAGGCTTATTTTGCAAGGG	CGATTGTGGGAGGTGAAACT	194	ubiquitin family protein	1.17939e-36	66.8%	1	F:protein binding
GR7D2IN01EAVOA	GR7D2IN01EAVOAa	359	1	3	gat	4	97	108	113	214	N	TGGGATGACAAGGAAGAAGG	CCACCAAATCAAAGAGGCAT	247	---NA---			0	-
GR7D2IN01EB0M0	GR7D2IN01EB0M0a	115	1	2	ga	8	100	115	16	114	N				---NA---			0	-
GR7D2IN01EB15Y	GR7D2IN01EB15Ya	476	1	6	tgtttc	3	440	457	2	400	N				unnamed protein product [Vitis vinifera]	2.28664e-29	8.04444e+13	2	P:biological_process; C:cellular_component
GR7D2IN01EB6Z9	GR7D2IN01EB6Z9a	103	2	5	tttta	11	2	56	0	0	N				---NA---			0	-
GR7D2IN01EB6Z9	GR7D2IN01EB6Z9b	103	2	4	ttta	10	64	103	0	0	N				---NA---			0	-
GR7D2IN01EBCA5	GR7D2IN01EBCA5a	464	1	2	ta	5	239	248	319	462	N	TCCCAAAGTGTTCTTCACCC	CAAGAGAGATGGAGGCCTTG	203	---NA---			0	-
GR7D2IN01EBJAE	GR7D2IN01EBJAEa	432	1	4	aagc	3	266	277	16	387	Y	TGGAGGACTTCAATGGTTCC	AACCAACTTTTTCGTTTCCAA	244	sec14 cytosolic factor phosphoglyceride transfer family protein	1.07931e-42	79.3%	1	P:cellular amino acid metabolic process	-
GR7D2IN01EBNAX	GR7D2IN01EBNAXa	476	1	2	at	5	78	87	325	390	N	TTCCGTTCTCTCCAACAACT	GTGGCAACTGGCAAATACCT	241	---NA---			0	-
GR7D2IN01EBQUF	GR7D2IN01EBQUFa	460	1	2	ga	5	446	455	1	243	N				prolyl 4-hydroxylase alpha subunit-like protein	4.83237e-42	90.2%	5	P:4-hydroxyproline metabolic process; F:transition metal ion binding; F:vitamin binding; C:intracellular membrane-bounded organelle; F:oxidoreductase activity, acting on paired donors, with incorporation or reduction of molecular oxygen	-
GR7D2IN01EBRGQ	GR7D2IN01EBRGQb	420	2	5	gtttg	4	210	229	116	232	Y	TGGTAGAGGGGAATTGTGAAA	TTGAGAGGAACAAGGAAGCC	192	---NA---			0	-
GR7D2IN01EBRGQ	GR7D2IN01EBRGQa	420	2	4	aaat	4	41	56	116	232	N				---NA---			0	-
GR7D2IN01EC1MZ	GR7D2IN01EC1MZa	519	1	5	tctac	3	438	452	140	394	N				unnamed protein product [Vitis vinifera]	5.64478e-25	86.2%	2	P:negative regulation of biosynthetic process; C:plastid	-
GR7D2IN01EC5FX	GR7D2IN01EC5FXa	122	1	2	ct	8	14	29	0	0	N				---NA---			0	-
GR7D2IN01EC9S2	GR7D2IN01EC9S2a	157	1	2	ga	10	101	120	1	99	N	ATGACCGTGACCACTCCTTT	GTCGTGGATAAGGAAACCGA	128	---NA---			0	-
GR7D2IN01ECDFO	GR7D2IN01ECDFOa	466	1	6	tttttg	3	137	154	163	405	N	GTTAGCTGATGGTTTCCCCC	TGCTANACCCCAAATCGAAA	219	---NA---			0	-
GR7D2IN01ECLBL	GR7D2IN01ECLBLa	478	1	3	tat	4	407	418	320	403	N				---NA---			0	-
GR7D2IN01ECM2C	GR7D2IN01ECM2Ca	67	1	4	aaag	5	46	65	0	0	N				---NA---			0	-
GR7D2IN01ECOQQ	GR7D2IN01ECOQQa	512	1	2	ct	9	493	510	170	412	N				at5g52420 k24m7_17	6.60239e-31	67.0%	0	-
GR7D2IN01ECPHT	GR7D2IN01ECPHTa	440	1	2	ta	9	219	236	272	439	N	TGTGGCCTGTGATCCAACTA	GCAATGCCTGCAACAATCTA	147	---NA---			0	-
GR7D2IN01ECQCV	GR7D2IN01ECQCVa	367	1	3	tga	6	302	319	72	365	Y	TCGGAAACTGAATGGGTCTC	ATCCATCATCCCTAGCCTCC	139	kelch repeat-containing protein	8.64255e-16	91.6%	1	F:binding	-
GR7D2IN01ECVUH	GR7D2IN01ECVUHa	210	1	2	ta	12	124	147	115	198	Y	GCAGCCTCATTAGCTCCAAG	CCTCCGTTCTCCATGTCTTT	179	---NA---			0	-
GR7D2IN01ECWVZ	GR7D2IN01ECWVZa	396	2	3	cag	4	197	208	158	376	Y	TGCTGGTTCTGTTATGCCTG	CCATTTACTCGTTGCCGAAT	178	protein	0.349105	7.46667e+13	0	-
GR7D2IN01ECWVZ	GR7D2IN01ECWVZb	396	2	3	cag	5	257	271	158	376	Y	TGCTGGTTCTGTTATGCCTG	CCATTTACTCGTTGCCGAAT	178	protein	0.349105	7.46667e+13	0	-
GR7D2IN01ECWYP	GR7D2IN01ECWYPa	467	1	3	gca	4	409	420	3	368	N	CACCGGTAGTGTAACGGCTT	ATGCCGCATCTGCTTCAGTA	150	peptidylprolyl expressed	8.32734e-45	94.6%	2	F:cis-trans isomerase activity; P:cellular protein metabolic process	-
GR7D2IN01ED0YG	GR7D2IN01ED0YGa	400	2	3	tta	12	356	391	101	145	N				---NA---			0	-
GR7D2IN01ED0YG	GR7D2IN01ED0YGb	400	2	2	ta	5	390	399	101	145	N				---NA---			0	-
GR7D2IN01EDDW7	GR7D2IN01EDDW7a	351	2	4	ttga	3	39	50	208	318	N	CTGCCGAAAGTAGGAACAGG	TTCCCACGATCAAGATCTCC	261	---NA---			0	-
GR7D2IN01EDDW7	GR7D2IN01EDDW7b	351	2	3	aga	4	323	334	208	318	N				---NA---			0	-
GR7D2IN01EDHA9	GR7D2IN01EDHA9a	153	1	2	ag	19	116	153	0	0	N				---NA---			0	-
GR7D2IN01EDU4S	GR7D2IN01EDU4Sb	421	2	3	ggc	5	127	141	77	253	Y	GGCCATCTTCAAGTGATCGT	AATCTTGCCAGGAAGCAGAA	165	pre-mrna splicing factor-like protein	8.56347e-17	85.2%	1	F:nucleotide binding	-
GR7D2IN01EDU4S	GR7D2IN01EDU4Sa	421	2	3	ggc	4	13	24	77	253	N				pre-mrna splicing factor-like protein	8.56347e-17	85.2%	1	F:nucleotide binding	-
GR7D2IN01EDUTE	GR7D2IN01EDUTEa	183	2	2	tg	5	109	118	49	183	Y	GGCACAGCATGCTCAACTAA	CTGGAACACAGCTCCCTCTC	163	---NA---			0	-
GR7D2IN01EDUTE	GR7D2IN01EDUTEb	183	2	2	ta	9	119	136	49	183	Y	GGCACAGCATGCTCAACTAA	CTGGAACACAGCTCCCTCTC	163	---NA---			0	-
GR7D2IN01EE7KN	GR7D2IN01EE7KNa	434	1	2	ct	6	409	420	176	259	N				---NA---			0	-
GR7D2IN01EE8DU	GR7D2IN01EE8DUa	106	1	2	tc	8	78	93	6	104	Y				---NA---			0	-
GR7D2IN01EED19	GR7D2IN01EED19a	249	1	3	ctt	7	169	189	161	220	Y				---NA---			0	-
GR7D2IN01EED2D	GR7D2IN01EED2Da	452	1	2	ag	6	14	25	72	248	N				zinc-binding dehydrogenase family expressed	5.29188e-26	83.3%	3	F:zinc ion binding; F:oxidoreductase activity; P:oxidation reduction	-
GR7D2IN01EEH47	GR7D2IN01EEH47a	399	3	2	tg	5	70	79	248	325	N	CTCACTTACCTCTCGCAGGC	AAAGACCCAGGAACATGACG	209	---NA---			0	-
GR7D2IN01EEH47	GR7D2IN01EEH47b	399	3	2	ta	7	80	93	248	325	N	CTCACTTACCTCTCGCAGGC	AAAGACCCAGGAACATGACG	209	---NA---			0	-
GR7D2IN01EEH47	GR7D2IN01EEH47c	399	3	2	ct	5	389	398	248	325	N				---NA---			0	-
GR7D2IN01EEID2	GR7D2IN01EEID2a	404	1	3	att	5	121	135	106	249	Y	TTTCCCATGTAGGCTCACAA	CGCCCATAAGCTTACTCCAA	231	---NA---			0	-
GR7D2IN01EEJ01	GR7D2IN01EEJ01a	432	1	4	aaac	3	417	428	42	164	N				---NA---			0	-
GR7D2IN01EEM3T	GR7D2IN01EEM3Ta	432	1	5	gtccg	3	38	52	241	306	N	ACCGGTTCCCGGTTTTAC	TTGAACAGCAACAACTTGGC	129	---NA---			0	-
GR7D2IN01EEOAX	GR7D2IN01EEOAXa	543	2	6	ttacac	3	454	471	29	139	N	AGTTGACCGTGAGAAATGGG	CCGTCCGTACGCTTATCAGT	298	---NA---			0	-
GR7D2IN01EEOAX	GR7D2IN01EEOAXb	543	2	4	acgg	3	529	540	29	139	N				---NA---			0	-
GR7D2IN01EEXED	GR7D2IN01EEXEDa	465	1	2	ag	5	50	59	3	365	Y				binding protein	3.63562e-35	69.7%	1	F:binding
GR7D2IN01EF1X1	GR7D2IN01EF1X1a	394	1	3	cac	4	382	393	1	372	N				cinnamoyl- reductase	2.03245e-25	83.5%	3	P:phenylpropanoid biosynthetic process; F:oxidoreductase activity, acting on the aldehyde or oxo group of donors, NAD or NADP as acceptor; F:cofactor binding	EC:1.2.1.0
GR7D2IN01EFDVZ	GR7D2IN01EFDVZa	497	1	4	ataa	3	15	26	35	475	N				atpase subunit 6	5.12335e-54	96.1%	6	C:intrinsic to membrane; F:hydrogen ion transmembrane transporter activity; C:intracellular membrane-bounded organelle; C:proton-transporting two-sector ATPase complex, proton-transporting domain; P:ATP synthesis coupled proton transport; C:organelle inner membrane	-
GR7D2IN01EFRXH	GR7D2IN01EFRXHa	400	1	3	cca	7	111	131	179	340	N	GTGACAAATCATCAAGGGGC	TGACTGTCCAAATGATCCCA	220	zinc knuckle (cchc-type) family protein	5.73927e-40	64.7%	2	F:nucleic acid binding; F:zinc ion binding	-
GR7D2IN01EFXJK	GR7D2IN01EFXJKa	531	1	3	act	4	178	189	228	530	N	TTCAAACACTCCCACCAAGA	GAAATGGGGAGGCTACGATT	277	---NA---			4	C:nucleosome; F:DNA binding; C:nucleus; P:nucleosome assembly
GR7D2IN01EFY2P	GR7D2IN01EFY2Pa	480	1	3	tga	4	279	290	55	480	Y	CTCATCTCAGGGAAAAAGCG	CTTCAGGGCACTAGACCGAG	246	unnamed protein product [Vitis vinifera]	3.55105e-34	75.9%	2	C:chromosome; P:chromosome segregation	-
GR7D2IN01EFYIH	GR7D2IN01EFYIHa	510	1	4	ggaa	3	377	388	225	509	Y	TGGATTGGCAAAGGAAAGAC	TCCTCAATTTGCTTTCCACA	191	---NA---			3	F:RNA binding; F:RNA-directed DNA polymerase activity; P:RNA-dependent DNA replication
GR7D2IN01EG1TO	GR7D2IN01EG1TOa	346	1	2	at	5	72	81	87	329	N	CCACCCAACATTATTACCACG	ATCCGCCAGAACAAACAAAC	247	At5g18850 [Arabidopsis thaliana]	2.34219e-13	85.0%	1	C:cell part	-
GR7D2IN01EGH2Q	GR7D2IN01EGH2Qa	109	1	2	ga	9	90	107	47	109	Y				---NA---			0	-
GR7D2IN01EGPD5	GR7D2IN01EGPD5a	387	1	3	agc	4	263	274	1	222	N	TTCTCCAGTGAGGGCAGACT	GATTGGCAAGATTTTGTGGG	279	plasma membrane h+ atpase	2.76462e-30	78.6%	7	C:intrinsic to membrane; F:cation binding; P:hydrogen transport; F:ATPase activity, coupled to transmembrane movement of ions, phosphorylative mechanism; P:ion transport; F:ATP binding; P:ATP biosynthetic process	-							SUPERFAMILY)
GR7D2IN01EGRIN	GR7D2IN01EGRINa	472	1	2	ct	6	63	74	83	334	N	AACAGTTTCATCCAGTGCCC	GCATTCCAGACAGCACAGAA	247	af321984_1lethal leaf spot 1-like protein	4.98797e-29	78.2%	6	F:oxidoreductase activity, acting on single donors with incorporation of molecular oxygen, incorporation of one atom of oxygen	internal monooxygenases or internal mixed function oxidases); F:cation binding; F:iron-sulfur cluster binding; C:intracellular membrane-bounded organelle; F:oxidoreductase activity, acting on the CH-CH group of donors, NAD or NADP as acceptor; P:porphyrin catabolic process	seg (SEG), tmhmm (TMHMM)
GR7D2IN01EGVL7	GR7D2IN01EGVL7a	423	2	2	ac	8	363	378	294	401	Y				---NA---			0	-
GR7D2IN01EGVL7	GR7D2IN01EGVL7b	423	2	2	tc	6	379	390	294	401	Y				---NA---			0	-
GR7D2IN01EH3RH	GR7D2IN01EH3RHa	443	1	3	ctg	4	429	440	40	423	N				predicted protein [Populus trichocarpa]	4.62963e-20	72.8%	0	-
GR7D2IN01EH6TM	GR7D2IN01EH6TMa	407	1	2	at	8	221	236	144	209	N	TCCGGATAAAAATCACCAGC	TCCCTGGTTGGTACCTCTTG	179	---NA---			0	-
GR7D2IN01EH9EK	GR7D2IN01EH9EKb	495	2	6	cgatgg	3	231	248	74	493	Y	ATACTCGACGACCGTGTTCC	CCACCGAGTCTCGTATCCAT	183	predicted protein [Populus trichocarpa]	7379.95	59.0%	0	-
GR7D2IN01EH9EK	GR7D2IN01EH9EKa	495	2	4	tctt	4	15	30	74	493	N				predicted protein [Populus trichocarpa]	7379.95	59.0%	0	-
GR7D2IN01EHA84	GR7D2IN01EHA84a	362	1	4	gctt	3	14	25	131	328	N				glutamate-gated kainate-type ion channel receptor subunit 5	0.000446776	63.0%	3	F:receptor activity; C:cell part; F:transporter activity	-
GR7D2IN01EHJ92	GR7D2IN01EHJ92a	80	1	3	gtg	4	1	12	0	0	N				---NA---			0	-
GR7D2IN01EHJ9O	GR7D2IN01EHJ9Oa	499	1	3	cca	4	281	292	53	274	N	GAACCCTTGAACCCCGTATT	AAGCAGAAGTCTGCGATGGT	271	at3g13990 mdc16_11	4.24288e-15	72.4%	3	C:intracellular membrane-bounded organelle; C:cytoplasmic part; F:protein binding	-
GR7D2IN01EHN32	GR7D2IN01EHN32a	222	2	4	ttta	3	43	54	128	214	N	TTGCCATGTAATTTCTCCACA	AAAGGGCATGCTTAAATTCG	130	---NA---			0	-
GR7D2IN01EHN32	GR7D2IN01EHN32b	222	2	4	attt	3	90	101	128	214	N	TTGCCATGTAATTTCTCCACA	AAAGGGCATGCTTAAATTCG	130	---NA---			0	-
GR7D2IN01EHO08	GR7D2IN01EHO08a	305	1	2	ga	8	290	305	85	270	N				---NA---			0	-
GR7D2IN01EHO96	GR7D2IN01EHO96a	508	1	2	at	5	422	431	143	406	N				predicted protein [Populus trichocarpa]	1.51174e-39	85.4%	2	P:metabolic process; F:oxidoreductase activity	-							SUPERFAMILY)
GR7D2IN01EHQ6D	GR7D2IN01EHQ6Da	332	1	2	ta	10	312	331	140	259	N				---NA---			0	-
GR7D2IN01EHQUY	GR7D2IN01EHQUYa	435	1	3	aga	4	34	45	1	408	Y	GCAGAAGACGAAGAAGACGG	CGAGTGATCACAGGCTTGAA	122	---NA---			0	-
GR7D2IN01EHSDQ	GR7D2IN01EHSDQa	346	1	3	gga	6	244	261	33	317	Y	GAACGGGAGAATAACGGTGA	TAAGTACCTATCGCCCCACG	215	---NA---			0	-
GR7D2IN01EI0R6	GR7D2IN01EI0R6a	169	1	4	tctt	3	139	150	31	168	Y	CACTTCAACTGGATGATGGC	ATCCCGCTGGAGGTTCA	151	---NA---			0	-
GR7D2IN01EIEVQ	GR7D2IN01EIEVQa	323	1	5	aataa	3	6	20	2	175	Y				---NA---			0	-
GR7D2IN01EIGH4	GR7D2IN01EIGH4a	226	2	2	at	9	61	78	1	123	Y	AAACAGCCAATAAGCAAACAA	ATCGGTGCATGGCTAATGTT	152	---NA---			0	-
GR7D2IN01EIGH4	GR7D2IN01EIGH4b	226	2	2	at	5	145	154	1	123	N	CCATGAATGTTTTCCATCCA	GGGAAGGGCAGGAATGTC	122	---NA---			0	-
GR7D2IN01EIKXI	GR7D2IN01EIKXIa	374	2	3	tcc	4	291	302	2	343	Y	CTAATGATGCGCCTAAGGGA	GCACACACACAGGGAGAGAA	122	predicted protein [Populus trichocarpa]	3.95463e-21	94.3%	0	-
GR7D2IN01EIKXI	GR7D2IN01EIKXIb	374	2	2	tg	5	330	339	2	343	Y	GGGCTTCTTCAAGCTTCCTT	TCACTGCACAATTTGCCAAG	120	predicted protein [Populus trichocarpa]	3.95463e-21	94.3%	0	-
GR7D2IN01EILE9	GR7D2IN01EILE9a	384	1	4	aagg	3	125	136	175	363	N	AGAAGCCTCCCTTGGCATAC	CAATGGCCCAGTAGGAGTGT	128	starch branching enzyme	8.32152e-43	83.2%	6	F:amylase activity; P:multicellular organismal development; F:ion binding; P:reproductive developmental process; P:primary metabolic process; C:plastid	-
GR7D2IN01EILPC	GR7D2IN01EILPCb	156	2	6	tgatac	3	108	125	14	151	Y	ATGGTGGTGATGGTTGGAAT	CTTCCCAAATAGACGAAGCTG	138	---NA---			0	-
GR7D2IN01EILPC	GR7D2IN01EILPCa	156	2	3	aac	4	1	12	14	151	N				---NA---			0	-
GR7D2IN01EIPSJ	GR7D2IN01EIPSJa	362	1	2	at	6	199	210	1	327	Y	GTAAGGCACCAAGCAAGAGG	AGGCTTCTCGGCATTACTCA	233	calcium dependent protein kinase 13	0.00129992	91.4%	4	F:metal ion binding; P:protein modification process; F:protein kinase activity; F:adenyl ribonucleotide binding	-
GR7D2IN01EIU1P	GR7D2IN01EIU1Pa	299	1	2	ct	5	45	54	15	275	Y	CCACCACCGTTCACTTCTTC	GACCAAAATTCGCAAAGCTC	209	---NA---			0	-
GR7D2IN01EIUXJ	GR7D2IN01EIUXJa	243	2	2	tg	5	88	97	106	237	N	ATATGTGCCCAACAAAAGCC	GGCAATCATGCATTCCCTTA	168	---NA---			0	-
GR7D2IN01EIUXJ	GR7D2IN01EIUXJb	243	2	2	gt	5	160	169	106	237	Y	ATATGTGCCCAACAAAAGCC	GGCAATCATGCATTCCCTTA	168	---NA---			0	-
GR7D2IN01EIZQ1	GR7D2IN01EIZQ1a	217	2	2	ag	5	68	77	64	129	Y				---NA---			0	-
GR7D2IN01EIZQ1	GR7D2IN01EIZQ1b	217	2	2	ag	6	183	194	64	129	N				---NA---			0	-
GR7D2IN01EIZQB	GR7D2IN01EIZQBa	495	1	2	tc	5	99	108	367	495	N	CAATCTGCACAGCCGAAAC	GAGCCACGTACAGAGAAGGG	261	---NA---			0	-
GR7D2IN01EIZRH	GR7D2IN01EIZRHa	357	1	5	ataaa	3	73	87	2	310	Y				---NA---			0	-
GR7D2IN01EJ0LY	GR7D2IN01EJ0LYa	286	1	4	aggc	3	182	193	24	125	N				---NA---			0	-
GR7D2IN01EJ2EG	GR7D2IN01EJ2EGa	468	1	3	gat	5	412	426	37	468	Y	ATCGTAGGAAGGGAAGCCAT	AGCTCAGCCATAAGAGCAGC	175	predicted protein [Populus trichocarpa]	2.34127e-31	94.7%	2	P:RNA splicing, via transesterification reactions with bulged adenosine as nucleophile; C:spliceosomal complex	-
GR7D2IN01EJ5QR	GR7D2IN01EJ5QRb	491	3	4	ttta	4	280	295	208	270	N	TCCTTTGATTAGGAACATGCC	CGCAAGGTCATGTTATCAAGG	251	---NA---			0	-
GR7D2IN01EJ5QR	GR7D2IN01EJ5QRc	491	3	4	ttta	3	324	335	208	270	N	TCCTTTGATTAGGAACATGCC	CGCAAGGTCATGTTATCAAGG	251	---NA---			0	-
GR7D2IN01EJ5QR	GR7D2IN01EJ5QRa	491	3	4	attt	4	139	154	208	270	N				---NA---			0	-
GR7D2IN01EJDQW	GR7D2IN01EJDQWa	523	1	3	ctt	5	184	198	54	497	Y	GAAGTTGTTGGTGGCCTTGT	GGTTGAAGATTGGTTTGGGA	206	lectin receptor kinase 1	3.39629e-23	65.6%	3	F:protein kinase activity; C:intracellular membrane-bounded organelle; F:nucleotide binding	-
GR7D2IN01EJFHP	GR7D2IN01EJFHPa	419	1	6	accact	3	45	62	2	370	Y	CCCAATTGTTCCCTCCATC	TGATTCCACCAAATGGGATT	184	unnamed protein product [Vitis vinifera]	130.217	84.0%	4	F:transcription regulator activity; F:nucleic acid binding; F:hydrolase activity; P:regulation of transcription, DNA-dependent	-
GR7D2IN01EJG5Y	GR7D2IN01EJG5Ya	336	1	6	cagaaa	3	317	334	12	263	N				---NA---			0	-
GR7D2IN01EJQ6J	GR7D2IN01EJQ6Ja	158	1	6	attttt	3	10	27	43	129	N				---NA---			0	-
GR7D2IN01EJSXX	GR7D2IN01EJSXXa	472	1	6	tgtctc	3	413	430	1	360	N	CAGCAAGCCCAGATAACACA	CGTGATATGGCAAGCAGACT	245	chloroplast lipocalin	1.00737e-21	67.7%	1	F:binding
GR7D2IN01EK2MB	GR7D2IN01EK2MBa	434	2	3	ggc	6	43	60	1	282	Y	AGGCGGATCAGACAGTCATT	CAGTCTTGAGGTAGGGAGCG	185	protein	5.05372e-11	67.0%	1	F:binding	-
GR7D2IN01EK2MB	GR7D2IN01EK2MBb	434	2	3	tct	5	106	120	1	282	Y	AGGCGGATCAGACAGTCATT	CAGTCTTGAGGTAGGGAGCG	185	protein	5.05372e-11	67.0%	1	F:binding	-
GR7D2IN01EK3DH	GR7D2IN01EK3DHa	306	1	2	ta	7	184	197	197	298	N	TTACTGTCACTTTTGGCCCC	TGCAATTGCTTGTTTGACCT	123	---NA---			0	-
GR7D2IN01EKA2D	GR7D2IN01EKA2Da	161	1	3	cct	4	2	13	3	59	N				---NA---			0	-
GR7D2IN01EKAH5	GR7D2IN01EKAH5a	299	1	2	ta	5	204	213	213	299	N	GGACCTCCTTCACACCAAGA	TTTAACGAACGACCCAAACC	201	---NA---			0	-
GR7D2IN01EKIQX	GR7D2IN01EKIQXa	467	1	4	tgaa	3	136	147	287	466	N	ACACATCAGGTGCATGGAGA	AAAACAAAGCTGGCTGGCTA	172	---NA---			0	-
GR7D2IN01EKJR1	GR7D2IN01EKJR1a	392	2	3	tct	4	127	138	43	378	Y	ACACCAATAATGGGAAGCCA	GAGCATCCCCTGAGAAACAG	153	predicted protein [Populus trichocarpa]	0.00128756	71.6%	0	-
GR7D2IN01EKJR1	GR7D2IN01EKJR1b	392	2	6	cttctg	4	134	157	43	378	Y	ACACCAATAATGGGAAGCCA	GAGCATCCCCTGAGAAACAG	153	predicted protein [Populus trichocarpa]	0.00128756	71.6%	0	-
GR7D2IN01EKMP9	GR7D2IN01EKMP9a	171	1	5	aaaac	3	22	36	3	38	Y				---NA---			0	-
GR7D2IN01EKTZH	GR7D2IN01EKTZHa	445	1	3	gag	5	5	19	187	330	N				ribosomal protein s13	8.09944e-20	77.1%	5	C:organellar small ribosomal subunit; F:RNA binding; C:plastid; F:structural constituent of ribosome; P:translation	-
GR7D2IN01EKU30	GR7D2IN01EKU30a	235	2	2	ga	7	145	158	0	0	N	GGAAACCTCAGTGTTTGGGA	GAAACACAACAAGGACAGCAA	120	---NA---			0	-
GR7D2IN01EKU30	GR7D2IN01EKU30b	235	2	4	gaca	4	157	172	0	0	N	GGAAACCTCAGTGTTTGGGA	GAAACACAACAAGGACAGCAA	120	---NA---			0	-
GR7D2IN01EKWJ9	GR7D2IN01EKWJ9a	384	1	2	ta	11	103	124	26	253	Y	TCTCTACCGACGCCATTACC	CGTGCTTTGGTACTTGTCTTT	194	---NA---			0	-
GR7D2IN01EL3W2	GR7D2IN01EL3W2a	504	1	3	gtt	4	215	226	23	502	Y	GATGGAGCAGTGTCATGGTG	CGAGCATTTGGAAACATCCT	285	predicted protein [Populus trichocarpa]	3.93115e-57	88.7%	2	P:biological_process; C:cellular_component
GR7D2IN01EL8I5	GR7D2IN01EL8I5a	511	1	6	acaagg	3	68	85	22	360	Y	GGGGCAAAGGGTTTGATAAT	ATCTTTGCTTGCATTACCCG	243	histone h2a	1.18171e-36	96.0%	7	P:defense response; P:flower development; P:response to temperature stimulus; C:nucleosome; F:DNA binding; C:nucleus; P:nucleosome assembly	-
GR7D2IN01EL8TD	GR7D2IN01EL8TDa	296	1	3	tca	5	266	280	10	294	Y				sf2 asf-like splicing modulator	1.45415e-23	93.8%	8	P:response to stimulus; P:protein modification process; F:protein binding; F:protein kinase activity; C:intracellular membrane-bounded organelle; P:signal transmission; F:adenyl ribonucleotide binding; F:nucleic acid binding	-
GR7D2IN01EL8WE	GR7D2IN01EL8WEa	485	1	4	tatt	3	328	339	149	307	N	AGCAACAGCATCACTGGAGA	GTTGCTGTAAAGGTGCAACG	122	at1g79600 f20b17_3	1.83341e-60	87.2%	4	P:protein modification process; F:kinase activity; C:chloroplast stroma; F:adenyl ribonucleotide binding	-
GR7D2IN01EL9S8	GR7D2IN01EL9S8a	115	2	2	ag	7	46	59	0	0	N				---NA---			0	-
GR7D2IN01EL9S8	GR7D2IN01EL9S8b	115	2	3	ttg	4	83	94	0	0	N				---NA---			0	-
GR7D2IN01EL9W6	GR7D2IN01EL9W6a	369	2	2	ct	11	65	86	151	342	N	TGCAGTGTTGGTGTCTGTGA	ATCGAGGAAGCAATTTGTGG	202	peroxisome assembly protein 2	0.00134936	84.5%	3	C:peroxisomal part; F:transition metal ion binding; P:organelle organization	-
GR7D2IN01EL9W6	GR7D2IN01EL9W6b	369	2	3	tca	4	124	135	151	342	N	TGCAGTGTTGGTGTCTGTGA	ATCGAGGAAGCAATTTGTGG	202	peroxisome assembly protein 2	0.00134936	84.5%	3	C:peroxisomal part; F:transition metal ion binding; P:organelle organization	-
GR7D2IN01ELFQ2	GR7D2IN01ELFQ2a	515	1	3	aag	4	189	200	322	513	N	CTTGCTTGGCCGTAAATGTT	AACTATATCCACCGTTGCCG	206	---NA---			0	-
GR7D2IN01ELFXS	GR7D2IN01ELFXSa	58	1	2	ct	6	40	51	1	33	N				---NA---			0	-
GR7D2IN01ELG5S	GR7D2IN01ELG5Sa	366	2	6	tcttcc	3	218	235	1	216	N	TCACGAATTTGCCATCGTTA	TGAGAGGAATTTCGATTCGG	236	---NA---			0	-
GR7D2IN01ELG5S	GR7D2IN01ELG5Sb	366	2	3	ttc	6	331	348	1	216	N				---NA---			0	-
GR7D2IN01ELG6G	GR7D2IN01ELG6Ga	376	1	2	tc	10	353	372	68	340	N				pub42_arath ame: full= u-box domain-containing protein 42 ame: full=plant u-box protein 42	1.03385e-29	86.1%	3	C:protein complex; P:protein modification by small protein conjugation; F:small conjugating protein ligase activity	-
GR7D2IN01ELG6N	GR7D2IN01ELG6Na	170	1	3	gca	6	22	39	20	169	Y	GGTTGCAGGTCTTGGGTATG	CCTCCCTGTTCGGTCAATAA	143	---NA---			0	-
GR7D2IN01ELGSF	GR7D2IN01ELGSFb	486	2	2	ta	5	383	392	147	422	Y	CAAGGTTCCAAGCCTAGCTG	AGTGAGGTAGTGACCGCCAG	207	---NA---			0	-
GR7D2IN01ELGSF	GR7D2IN01ELGSFa	486	2	4	aaat	3	117	128	147	422	N	GCCCACTAAACCAACCAAAA	TCACAGCTAGGCTTGGAACC	191	---NA---			0	-
GR7D2IN01ELGSQ	GR7D2IN01ELGSQa	442	1	5	aaaat	3	68	82	191	352	N	TATCACCACCGAAACACCAA	AGGAGGTGGTTTTTGGACCT	141	---NA---			5	F:magnesium ion binding; F:ATP binding; C:intracellular; P:inositol trisphosphate metabolic process; F:inositol tetrakisphosphate 1-kinase activity
GR7D2IN01ELJAA	GR7D2IN01ELJAAa	341	2	3	cat	4	125	136	15	263	Y	TCGTCCTCATCAAGGAGCTT	GGACGCTGGAGTTGAAGAAG	219	---NA---			0	-
GR7D2IN01ELJAA	GR7D2IN01ELJAAb	341	2	3	atc	5	318	332	15	263	N				---NA---			0	-
GR7D2IN01ELR0Q	GR7D2IN01ELR0Qa	461	3	3	aag	4	149	160	95	460	Y	CCATTCAAACTGGGTTTCGT	GGTGGGTCATTGTCATCCTC	139	predicted protein [Populus trichocarpa]	6.37009e-12	7.14286e+13	0	-
GR7D2IN01ELR0Q	GR7D2IN01ELR0Qb	461	3	3	aag	7	222	242	95	460	Y	CCATTCAAACTGGGTTTCGT	CATCAAAACGATGGCGTCTA	266	predicted protein [Populus trichocarpa]	6.37009e-12	7.14286e+13	0	-
GR7D2IN01ELR0Q	GR7D2IN01ELR0Qc	461	3	3	atg	4	357	368	95	460	Y				predicted protein [Populus trichocarpa]	6.37009e-12	7.14286e+13	0	-
GR7D2IN01EM0RW	GR7D2IN01EM0RWa	439	2	2	ct	10	228	247	1	222	N	TCCGAAGGCCTCACAATTAC	AAGAGAATTGAGGTCCCCGT	285	at1g11480 t23j18_15	1.45111e-18	79.8%	1	F:translation factor activity, nucleic acid binding	-
GR7D2IN01EM0RW	GR7D2IN01EM0RWb	439	2	2	ga	6	321	332	1	222	N	TCCGAAGGCCTCACAATTAC	AAGAGAATTGAGGTCCCCGT	285	at1g11480 t23j18_15	1.45111e-18	79.8%	1	F:translation factor activity, nucleic acid binding	-
GR7D2IN01EM7H9	GR7D2IN01EM7H9a	410	1	3	gct	4	297	308	2	253	N	TAGGCCGTTTTTCTGGTGAG	TCAGTACCCACCTCACCCTC	251	---NA---			0	-
GR7D2IN01EMAX1	GR7D2IN01EMAX1a	514	1	2	ag	31	453	514	169	366	N				---NA---			0	-
GR7D2IN01EMGE0	GR7D2IN01EMGE0a	507	1	2	ct	8	39	54	117	506	N	CCGGCTACCTGTTTGTTTTA	TTCCTTGATGATTCTTCGGG	155	at1g78870 f9k20_8	4.42401e-56	100.0%	9	F:binding; P:response to metal ion; P:DNA repair; P:epidermal cell differentiation; P:modification-dependent protein catabolic process; P:regulation of macromolecule metabolic process; F:small conjugating protein ligase activity; C:ubiquitin conjugating enzyme complex; P:post-translational protein modification	-
GR7D2IN01EMKBT	GR7D2IN01EMKBTa	416	1	4	acaa	3	41	52	96	356	N	TGTTCCAGAATAACAGGCGA	GGTCAGGATGCTAGGATGGA	146	single-strand binding protein	3.58471e-30	78.1%	3	P:DNA metabolic process; F:structure-specific DNA binding; C:intracellular membrane-bounded organelle	-
GR7D2IN01EMNYV	GR7D2IN01EMNYVa	478	1	3	aag	4	68	79	94	477	N	TACTATTGACGGGACGAGGG	ATCATGGAGAATGTCGAGGC	245	malate oxidoreductase (malic enzyme)	8.84968e-37	87.0%	5	F:cation binding; F:malic enzyme activity; P:dicarboxylic acid metabolic process; C:mitochondrial part; F:nucleotide binding	-							SUPERFAMILY)
GR7D2IN01EMPNW	GR7D2IN01EMPNWa	494	1	4	aaat	3	31	42	118	261	N				---NA---			2	F:zinc ion binding; F:transcription regulator activity
GR7D2IN01EMYNS	GR7D2IN01EMYNSa	180	1	2	ta	25	131	180	64	126	N				---NA---			0	-
GR7D2IN01EN61O	GR7D2IN01EN61Oa	493	2	2	ta	5	102	111	216	338	N	CCATCTCTGTTCCGAACTCC	TGGATGTAGGCAGGCTCTCT	134	---NA---			0	-
GR7D2IN01EN61O	GR7D2IN01EN61Ob	493	2	2	ag	5	121	130	216	338	N	CCATCTCTGTTCCGAACTCC	TCATGATGAAGCTCGGATTG	209	---NA---			0	-
GR7D2IN01EN7PG	GR7D2IN01EN7PGa	528	1	4	tagt	3	296	307	107	232	N	CAAGAGCTTCTGCTGTCACAA	TGAGCCAAACTTTTGAAATGA	267	---NA---			0	-
GR7D2IN01EN9O5	GR7D2IN01EN9O5a	369	1	2	tc	5	358	367	155	325	N				---NA---			0	-
GR7D2IN01ENM7Y	GR7D2IN01ENM7Ya	578	2	6	aaaaat	3	37	54	494	577	N	CCTTGGAGGGGTTCCTAGTT	AGTACGATGCAGAACCTCACA	179	---NA---			0	-
GR7D2IN01ENM7Y	GR7D2IN01ENM7Yb	578	2	3	taa	4	473	484	494	577	N	CGCTTACCGATTTTCTTTCC	TTGAGTGCAAATCATGTCCG	120	---NA---			0	-
GR7D2IN01ENNJE	GR7D2IN01ENNJEa	424	1	2	at	5	364	373	204	398	Y				---NA---			0	-
GR7D2IN01ENPY2	GR7D2IN01ENPY2a	58	1	5	caccc	3	31	45	0	0	N				---NA---			0	-
GR7D2IN01ENTPM	GR7D2IN01ENTPMa	533	1	3	cta	4	430	441	3	398	N	ACGGAATCACGTCCTTCAAC	AAACGCACCTATTTTTCCGA	243	calcium dependent protein kinase 10	2.96428e-32	80.9%	4	F:metal ion binding; P:protein modification process; F:protein kinase activity; F:adenyl ribonucleotide binding	-
GR7D2IN01ENY71	GR7D2IN01ENY71a	368	1	2	ta	7	288	301	85	303	Y	AAGACGAAAAATTACGGGGG	GGTGAAAAATTNAAGGGCTGA	112	protein	3.40805e-13	86.6%	4	F:phosphoprotein phosphatase activity; C:protein complex; P:protein modification process; F:cation binding	EC:3.1.3.16
GR7D2IN01EO8LQ	GR7D2IN01EO8LQa	453	1	2	tc	5	23	32	106	219	N				---NA---			0	-
GR7D2IN01EOES2	GR7D2IN01EOES2a	460	2	2	at	10	417	436	257	418	N				---NA---			0	-
GR7D2IN01EOES2	GR7D2IN01EOES2b	460	2	2	ta	10	440	459	257	418	N				---NA---			0	-
GR7D2IN01EOHR3	GR7D2IN01EOHR3b	469	2	4	gttc	3	386	397	141	236	N	TACACAGGTTCAGCACAGGG	AAGGAGCTCTCAATCAGTGTG	231	---NA---			0	-
GR7D2IN01EOHR3	GR7D2IN01EOHR3a	469	2	2	ag	7	355	368	141	236	N	TCAGCACAGGGAAACAATGA	CAGTGTGATTGAACGAACGAA	208	---NA---			0	-
GR7D2IN01EOJ01	GR7D2IN01EOJ01a	371	1	2	tc	7	324	337	41	310	N				protein	6.97796e-34	96.3%	2	C:cytoskeleton; P:phagocytosis	-
GR7D2IN01EONMQ	GR7D2IN01EONMQa	308	1	3	atg	4	49	60	1	264	Y	TTTGGGTTTTTGGTTTGTGG	GTCTGTGTTGCAGGAACGAA	144	bzip domain class transcription factor	1.59239e-09	74.25%	5	P:transcription, DNA-dependent; F:DNA binding; ; F:protein binding; C:intracellular membrane-bounded organelle	-
GR7D2IN01EOTC5	GR7D2IN01EOTC5a	442	1	4	taat	3	167	178	61	147	N	TTAATGAGCATGGGTCATGG	TGAATGGGGTAAGGCCACTA	252	---NA---			0	-
GR7D2IN01EP04L	GR7D2IN01EP04La	522	1	3	gaa	4	94	105	122	502	N	TCCGGTTGATAATTCGCTTC	CACTGGAGACCCATCATCCT	259	heat repeat-containing protein	2.42576e-44	89.8%	3	F:kinase activity; P:protein modification process; F:adenyl ribonucleotide binding	-
GR7D2IN01EP0MJ	GR7D2IN01EP0MJa	409	1	4	aaat	4	95	110	231	296	N	CGTCCAAGAACCGTGAACTT	GATCCTGTCCAAATGCTGTG	299	---NA---			0	-
GR7D2IN01EP0W9	GR7D2IN01EP0W9a	117	1	2	tc	12	92	115	35	70	N				---NA---			0	-
GR7D2IN01EPF0N	GR7D2IN01EPF0Na	349	1	3	ggt	4	202	213	93	299	Y	TGCAACAGCATGTCTCATCA	TCTCCATCAGTTCCACCTCC	136	protein	1.38506e-18	74.4%	2	P:protein metabolic process; F:endopeptidase activity	-
GR7D2IN01EPKRD	GR7D2IN01EPKRDa	398	1	5	cctag	3	175	189	179	364	N	AATACTGGACAACAATTGGCA	CCTCGATGATGCTCAAGTCA	109	germin-like protein	0.000150767	83.8%	7	F:transition metal ion binding; F:oxidoreductase activity, acting on the aldehyde or oxo group of donors, oxygen as acceptor; P:response to stress; C:cell wall; C:intracellular membrane-bounded organelle; C:extracellular region; C:cytoplasmic vesicle	EC:1.2.3.0
GR7D2IN01EPMDT	GR7D2IN01EPMDTa	480	3	3	ctt	4	164	175	152	340	Y	CCACCAGCTGAAACCAAAGT	GACGTTCAGAGGGAGGAGAA	262	s-locus glycoprotein	42.937	92.6%	5	P:protein modification process; F:carbohydrate binding; F:protein kinase activity; P:cell recognition; F:adenyl ribonucleotide binding	-
GR7D2IN01EPMDT	GR7D2IN01EPMDTb	480	3	3	tct	4	213	224	152	340	Y	GGTGGTGCTGCTTCTTCTTC	TGGGCTTGTCTGGAAAACAT	226	s-locus glycoprotein	42.937	92.6%	5	P:protein modification process; F:carbohydrate binding; F:protein kinase activity; P:cell recognition; F:adenyl ribonucleotide binding	-
GR7D2IN01EPMDT	GR7D2IN01EPMDTc	480	3	3	cac	4	289	300	152	340	Y	GGTGGTGCTGCTTCTTCTTC	TGGGCTTGTCTGGAAAACAT	226	s-locus glycoprotein	42.937	92.6%	5	P:protein modification process; F:carbohydrate binding; F:protein kinase activity; P:cell recognition; F:adenyl ribonucleotide binding	-
GR7D2IN01EPQ0Y	GR7D2IN01EPQ0Ya	372	1	3	gag	6	226	243	103	279	Y	GAACCCCTACCCATGGAGAT	TGTGCACCAGGATTGTCTTC	225	protein binding protein	0.0316146	94.6%	1	F:transition metal ion binding	-
GR7D2IN01EPTN9	GR7D2IN01EPTN9a	435	2	6	ttcccg	3	386	403	126	239	N	AGAGGACTCGGTCGTGAGAA	AACTCGAACGTGAACGTGAA	266	---NA---			0	-
GR7D2IN01EPTN9	GR7D2IN01EPTN9b	435	2	6	cacgtt	3	412	429	126	239	N				---NA---			0	-
GR7D2IN01EQ4HN	GR7D2IN01EQ4HNa	450	1	4	cctt	3	55	66	46	159	Y				---NA---			0	-
GR7D2IN01EQ5H0	GR7D2IN01EQ5H0b	444	3	3	tcg	6	107	124	1	354	Y	TCACTGTCAATCTCCTCGTCA	GAGCGCGAGAAGAAGAAGAA	106	---NA---			0	-
GR7D2IN01EQ5H0	GR7D2IN01EQ5H0c	444	3	3	tct	5	161	175	1	354	Y	TCTTCATCATCGTCGTCGTC	GGGTTGAGATTGCTAGAGCG	100	---NA---			0	-
GR7D2IN01EQ5H0	GR7D2IN01EQ5H0a	444	3	3	tca	10	11	40	1	354	Y				---NA---			0	-
GR7D2IN01EQAV6	GR7D2IN01EQAV6a	489	1	3	gag	4	458	469	212	487	Y				protein	3.44063e-47	88.7%	3	P:primary metabolic process; F:binding; F:catalytic activity	-
GR7D2IN01EQFDW	GR7D2IN01EQFDWa	489	1	3	aag	4	27	38	348	452	N	GAAGAGGAAGAGGAGGGGAA	ACCACCGACGAATCAAACTC	212	---NA---			0	-
GR7D2IN01EQFSD	GR7D2IN01EQFSDa	521	1	3	gtg	4	294	305	41	430	Y	TTGGATCCCTGAAGTTGGAG	CTCCACCAAATCCGAACCTA	266	---NA---			0	-
GR7D2IN01EQIKT	GR7D2IN01EQIKTa	480	1	6	attttt	3	276	293	18	230	N	ATGCTTCATAGTTGGGCCAC	AGCGGTTATGGCATAGGATG	300	---NA---			0	-
GR7D2IN01EQILU	GR7D2IN01EQILUa	489	1	4	aaat	3	465	476	51	437	N				---NA---			1	F:nucleic acid binding
GR7D2IN01EQPLV	GR7D2IN01EQPLVa	478	3	3	tgt	4	261	272	1	438	Y	GGGGTGAAATCACCATTGAC	TCACCCATCAAGGAAAATCC	242	at3g27210 k17e12_3	1.05268e-13	72.0%	2	F:binding; C:membrane	-
GR7D2IN01EQPLV	GR7D2IN01EQPLVb	478	3	3	tgg	6	279	296	1	438	Y	GGGGTGAAATCACCATTGAC	TCACCCATCAAGGAAAATCC	242	at3g27210 k17e12_3	1.05268e-13	72.0%	2	F:binding; C:membrane	-
GR7D2IN01EQPLV	GR7D2IN01EQPLVc	478	3	2	tc	7	456	469	1	438	N				at3g27210 k17e12_3	1.05268e-13	72.0%	2	F:binding; C:membrane	-
GR7D2IN01ER8L4	GR7D2IN01ER8L4a	408	1	3	cct	5	356	370	204	389	Y	CATCATCGACAGCTGGAAAA	TGGCGTTCAGTAGAGTAGCG	266	unnamed protein product [Vitis vinifera]	1.89305e-10	75.0%	0	-
GR7D2IN01ERJS7	GR7D2IN01ERJS7a	393	1	3	ata	4	358	369	52	114	N				---NA---			0	-
GR7D2IN01ERZDG	GR7D2IN01ERZDGa	545	2	6	attttt	4	100	123	237	476	N	CCTGACTCTTCTCTTCACCCC	TTGTACCATGGGAGGTAGGC	159	---NA---			0	-
GR7D2IN01ERZDG	GR7D2IN01ERZDGb	545	2	5	ggggt	4	192	211	237	476	N	TTTCCTGGTAACCCATTTGC	CCAAGTGGTCCATTTTCCAT	248	---NA---			0	-
GR7D2IN01ES1EK	GR7D2IN01ES1EKa	488	3	4	aaca	3	299	310	1	123	N	GACTCGGCATTTGGGATTTA	CCAGTTGGCTCTTTCTTTCG	271	---NA---			0	-
GR7D2IN01ES1EK	GR7D2IN01ES1EKb	488	3	2	ag	12	447	470	1	123	N				---NA---			0	-
GR7D2IN01ES1EK	GR7D2IN01ES1EKc	488	3	2	ag	7	473	486	1	123	N				---NA---			0	-
GR7D2IN01ESBI9	GR7D2IN01ESBI9a	350	1	2	ta	5	233	242	81	197	N	AAATGAACCCCCTAGCCAAC	CCCAGAGGTTTCATCAGAGG	194	---NA---			0	-
GR7D2IN01ESDAF	GR7D2IN01ESDAFa	211	1	3	ttc	4	132	143	121	210	Y	AGGGTTTTGGACACCCTTTT	TCAGTAAGAGCATGGGGGAC	114	---NA---			0	-
GR7D2IN01ESKA9	GR7D2IN01ESKA9a	469	1	5	agttt	3	435	449	2	319	N				atmkk3 mitogen-activated kinase	7.56432e-36	87.1%	3	F:protein kinase activity; P:protein modification process; F:adenyl ribonucleotide binding	-
GR7D2IN01ESLTD	GR7D2IN01ESLTDa	412	1	5	gaatt	3	12	26	93	410	N				potassium efflux antiporter	3.08335e-05	83.8%	4	F:metal ion transmembrane transporter activity; F:monovalent cation:hydrogen antiporter activity; C:intrinsic to membrane; P:metal ion transport	-
GR7D2IN01ESR38	GR7D2IN01ESR38a	479	1	3	ttc	5	209	223	191	286	Y	TGGTTTTGATCCAGTCCAAT	ACGATCAAGGGTGTGAACAG	233	---NA---			0	-
GR7D2IN01ESWZK	GR7D2IN01ESWZKa	468	1	3	tga	6	188	205	114	275	Y	AAACTCGCCCTCTCCTCTTC	AAACCCCAACCACTAAACCC	162	---NA---			0	-
GR7D2IN01ET836	GR7D2IN01ET836a	180	1	2	ac	7	67	80	10	39	N				---NA---			0	-
GR7D2IN01ET8GT	GR7D2IN01ET8GTa	396	1	5	gaaca	4	5	24	47	232	N				ataln (arabidopsis allantoinase) allantoinase hydrolase	2.60378e-08	78.0%	3	F:transition metal ion binding; P:allantoin metabolic process; F:hydrolase activity, acting on carbon-nitrogen	but not peptide) bonds, in cyclic amides	G3DSA:2.30.40.10 (GENE3D), PTHR11647 (PANTHER), PTHR11647:SF4 (PANTHER), seg (SEG), SignalP-NN(euk) (SIGNALP), tmhmm (TMHMM)						euk)	SIGNALP), tmhmm	TMHMM)
GR7D2IN01ETABR	GR7D2IN01ETABRa	460	1	5	tacct	3	294	308	6	266	N	CCAACCCTTTTGTTCTTCCA	GGCAATATCTGCAGGAAGGT	270	unnamed protein product [Vitis vinifera]	8.66659e-21	94.1%	5	C:organelle membrane; C:intracellular membrane-bounded organelle; C:extracellular region; P:gravitropism; P:organ development	-
GR7D2IN01ETJKR	GR7D2IN01ETJKRa	524	1	3	gga	6	351	368	169	396	Y	CTCTTCGCAACTCACCAACA	GCGATGGGTGCTAAGAAAAC	207	protein	4.52461e-22	7.03333e+13	0	-
GR7D2IN01ETM40	GR7D2IN01ETM40a	80	1	2	at	8	36	51	0	0	N				---NA---			0	-
GR7D2IN01ETRLX	GR7D2IN01ETRLXa	499	1	3	agg	4	454	465	208	417	N	GAGAAACAGGGCAGAGTTGC	GCCTTCTCCTCATTCACCGT	229	---NA---			0	-
GR7D2IN01ETSNA	GR7D2IN01ETSNAa	456	1	2	tg	6	299	310	260	454	Y	CAGTGATGTTTTTCCCCCTT	CCACAAATATCACACACCCA	105	---NA---			0	-
GR7D2IN01ETYUR	GR7D2IN01ETYURa	406	1	4	aata	4	287	302	260	334	Y	AAGCAAGGGGGAGAGAAGAG	GCCGTTGCTGTCCAGTAAAT	200	---NA---			0	-
GR7D2IN01EU3FL	GR7D2IN01EU3FLa	470	1	6	tttcat	3	179	196	176	367	Y	CTGTCCATCAACAGGGAACC	CCAAATAACCAGATTTGCGG	299	---NA---			0	-
GR7D2IN01EU56L	GR7D2IN01EU56La	493	1	3	gaa	4	43	54	20	493	Y	TGGCGACTAAAGGAGAAGACA	ACATGACGCCCAGAAAGAAC	199	atp-dependent rna helicase	7.06565e-32	77.7%	3	F:nucleic acid binding; F:ATP binding; F:ATP-dependent helicase activity	-
GR7D2IN01EUAVS	GR7D2IN01EUAVSa	515	1	3	cac	6	3	20	124	414	N				protein	5.57806e-09	55.0%	0	-
GR7D2IN01EUC0V	GR7D2IN01EUC0Va	447	3	2	at	5	113	122	46	168	Y	TCCGAGTCTTTTGACTTCCG	CGAACATTGCTTGCTGGTAA	295	---NA---			0	-
GR7D2IN01EUC0V	GR7D2IN01EUC0Vb	447	3	4	aata	3	230	241	46	168	N	TCCGAGTCTTTTGACTTCCG	CGAACATTGCTTGCTGGTAA	295	---NA---			0	-
GR7D2IN01EUC0V	GR7D2IN01EUC0Vc	447	3	3	tta	5	330	344	46	168	N	TTACCAGCAAGCAATGTTCG	TAATGTTTCCACTGCACCCC	140	---NA---			0	-
GR7D2IN01EUCMN	GR7D2IN01EUCMNa	506	2	6	ataaaa	3	25	42	52	468	N	CCTTCTTCCCAATCTCAAGG	GTAAAGACTGTGAGGGCCGA	239	protein	3.00207e-12	65.5%	2	P:transport; C:membrane	-
GR7D2IN01EUCMN	GR7D2IN01EUCMNb	506	2	3	tca	4	77	88	52	468	Y	CGCATTCTAAATTCTTCGTCG	GTAAAGACTGTGAGGGCCGA	185	protein	3.00207e-12	65.5%	2	P:transport; C:membrane	-
GR7D2IN01EUFOZ	GR7D2IN01EUFOZa	572	1	4	aaag	3	493	504	53	316	N				hypothetical protein ARALYDRAFT_312580 [Arabidopsis lyrata subsp. lyrata]	2795.04	80.0%	0	-
GR7D2IN01EUG1J	GR7D2IN01EUG1Ja	109	1	4	gcaa	3	14	25	0	0	N				---NA---			0	-
GR7D2IN01EUIBC	GR7D2IN01EUIBCa	413	1	5	ttttc	3	162	176	7	153	N	GGGGGATGAGGACAAATCAT	TTGGCAAACATTCCTTCCTC	165	---NA---			0	-
GR7D2IN01EUJX3	GR7D2IN01EUJX3a	379	1	2	ct	9	32	49	15	266	Y				ap2 erf domain-containing transcription factor	0.0183765	62.25%	1	P:transcription	-
GR7D2IN01EUN6P	GR7D2IN01EUN6Pa	224	1	4	aaat	3	75	86	68	223	Y				---NA---			0	-
GR7D2IN01EUOUQ	GR7D2IN01EUOUQa	444	1	2	at	6	4	15	94	270	N				---NA---			0	-
GR7D2IN01EUQAE	GR7D2IN01EUQAEa	154	1	3	agg	5	64	78	46	153	Y	CCCCATTTTGATTTTCTCTCT	ACCACCACCCCAACCAC	132	---NA---			0	-
GR7D2IN01EUQDC	GR7D2IN01EUQDCa	482	1	4	gaaa	3	341	352	196	480	Y	TACACATGCAGTCTGCGTCA	ATTTGATGCAGGTGAAGCCT	226	nucleobase ascorbate transporter	3139.87	78.0%	5	C:external encapsulating structure; C:intracellular membrane-bounded organelle; F:transporter activity; C:membrane; P:transmembrane transport	-
GR7D2IN01EUQL6	GR7D2IN01EUQL6b	214	2	4	ttta	4	82	97	114	158	N	TCCGGCCACTACTCTCTTTC	AAAACCAAAAGGACAAAATGG	101	---NA---			0	-
GR7D2IN01EUQL6	GR7D2IN01EUQL6a	214	2	2	tc	5	3	12	114	158	N				---NA---			0	-
GR7D2IN01EUSQG	GR7D2IN01EUSQGa	489	1	3	acc	4	17	28	162	308	N				unnamed protein product [Vitis vinifera]	1.18803e-31	59.2%	1	C:chloroplast
GR7D2IN01EUWLF	GR7D2IN01EUWLFa	532	1	2	ag	10	173	192	290	532	N	TTGGGGAGGGGAATAACAAT	AGCCTCTGCTTTCTCTGACG	231	ubiquitin-specific protease 25	1.68713e-20	91.7%	4	F:small conjugating protein-specific protease activity; F:binding; F:ubiquitin thiolesterase activity; P:ubiquitin-dependent protein catabolic process	EC:3.1.2.0
GR7D2IN01EV0JP	GR7D2IN01EV0JPc	494	3	5	cgaca	3	440	454	1	168	N	AAAAGTCATGGCCAAGCATC	CACCAGAGAGTCCGATTCGT	131	---NA---			0	-
GR7D2IN01EV0JP	GR7D2IN01EV0JPb	494	3	3	ttc	4	46	57	1	168	Y	ACAGATTCCATTGGGAACCA	AGCAAGAATGGCTGAGGAAG	150	---NA---			0	-
GR7D2IN01EV0JP	GR7D2IN01EV0JPa	494	3	3	tct	4	2	13	1	168	Y				---NA---			0	-
GR7D2IN01EV767	GR7D2IN01EV767a	536	1	3	gtc	5	451	465	248	535	Y	GCCCGATTTCGTAAAGATGA	CTCTCTTCCTCTCCGGTGG	194	at1g12270 f5o11_1	1.64394e-46	88.0%	1	F:protein binding
GR7D2IN01EV93J	GR7D2IN01EV93Ja	185	1	5	gagaa	3	2	16	28	132	N				multidrug resistance protein abc transporter family	21.6244	96.0%	5	F:P-P-bond-hydrolysis-driven transmembrane transporter activity; P:transport; C:intrinsic to membrane; F:nucleoside-triphosphatase activity; F:adenyl ribonucleotide binding	EC:3.6.1.15
GR7D2IN01EVHOI	GR7D2IN01EVHOIa	409	1	2	at	5	302	311	189	338	Y				---NA---			0	-
GR7D2IN01EVU5Q	GR7D2IN01EVU5Qb	413	2	2	gt	8	112	127	235	342	N	GAGACAGAGACAGAGACAGCG	GGAACAACCTTGTGCTTGGT	134	invertase pectin methylesterase inhibitor family protein	1.79539e-13	7.12857e+13	2	F:enzyme inhibitor activity; F:pectinesterase activity	EC:3.1.1.0; EC:3.1.1.1
GR7D2IN01EVU5Q	GR7D2IN01EVU5Qa	413	2	6	agagac	4	85	108	235	342	N				invertase pectin methylesterase inhibitor family protein	1.79539e-13	7.12857e+13	2	F:enzyme inhibitor activity; F:pectinesterase activity	EC:3.1.1.0; EC:3.1.1.1
GR7D2IN01EVXFN	GR7D2IN01EVXFNa	395	3	4	ataa	4	64	79	174	287	N	TCAATTTGGTTGTGCTTTGC	ATTGCAATTGGCCACCTTAT	226	---NA---			0	-
GR7D2IN01EVXFN	GR7D2IN01EVXFNb	395	3	4	ataa	3	97	108	174	287	N	TCAATTTGGTTGTGCTTTGC	ATTGCAATTGGCCACCTTAT	226	---NA---			0	-
GR7D2IN01EVXFN	GR7D2IN01EVXFNc	395	3	2	tc	5	184	193	174	287	Y	TCAATTTGGTTGTGCTTTGC	ATTGCAATTGGCCACCTTAT	226	---NA---			0	-
GR7D2IN01EWB9X	GR7D2IN01EWB9Xa	497	1	3	agg	6	230	247	2	445	Y	TTTGAACTCGTTGGTGGTGA	AGACATGAACCCTTGGCTTG	257	unnamed protein product [Vitis vinifera]	5.33886e-27	77.3%	10	C:intracellular membrane-bounded organelle; P:signal transmission; P:chlorophyll biosynthetic process; P:flower development; ; F:sequence-specific DNA binding; P:plastid organization; P:positive regulation of macromolecule biosynthetic process; P:regulation of gene-specific transcription; F:protein binding	-
GR7D2IN01EWDSO	GR7D2IN01EWDSOa	457	4	4	ctac	4	377	392	37	198	N				atpap26 pap26	1.79049e-43	94.5%	5	F:cation binding; F:phosphatase activity; C:cell wall; C:intracellular membrane-bounded organelle;	EC:3.1.3.0
GR7D2IN01EWDSO	GR7D2IN01EWDSOb	457	4	4	tact	3	406	417	37	198	N				atpap26 pap26	1.79049e-43	94.5%	5	F:cation binding; F:phosphatase activity; C:cell wall; C:intracellular membrane-bounded organelle;	EC:3.1.3.0
GR7D2IN01EWDSO	GR7D2IN01EWDSOc	457	4	4	tagt	3	418	429	37	198	N				atpap26 pap26	1.79049e-43	94.5%	5	F:cation binding; F:phosphatase activity; C:cell wall; C:intracellular membrane-bounded organelle;	EC:3.1.3.0
GR7D2IN01EWDSO	GR7D2IN01EWDSOd	457	4	4	gtac	5	438	457	37	198	N				atpap26 pap26	1.79049e-43	94.5%	5	F:cation binding; F:phosphatase activity; C:cell wall; C:intracellular membrane-bounded organelle;	EC:3.1.3.0
GR7D2IN01EWENO	GR7D2IN01EWENOa	353	1	3	tct	4	2	13	1	174	Y				---NA---			0	-
GR7D2IN01EWM5P	GR7D2IN01EWM5Pa	444	1	2	tc	5	341	350	206	304	N	GCCACAAGAGCAAATTCCAT	GGATTCGAGCTCCTCTCTCA	119	---NA---			0	-
GR7D2IN01EWQ1W	GR7D2IN01EWQ1Wa	510	1	3	ctt	4	204	215	90	326	Y	CACCACACACAGCATTAGGG	CTCTTCACCTTGTCCTTCGC	186	protein	3.50556e-48	98.0%	3	P:gene expression; C:ribonucleoprotein complex; F:structural molecule activity	-
GR7D2IN01EWYAN	GR7D2IN01EWYANa	433	1	3	ccg	4	176	187	43	432	Y	ACGGTGACAGCTATTGGGTC	AAACCCACTTGAAATTTGCG	252	carboxylic ester hydrolase	1.33161e-24	75.6%	2	F:hydrolase activity; P:lipid metabolic process	-
GR7D2IN01EWYRF	GR7D2IN01EWYRFa	319	1	2	ag	5	309	318	3	170	N				---NA---			0	-
GR7D2IN01EX1H5	GR7D2IN01EX1H5a	517	1	2	ag	5	29	38	3	194	Y				---NA---			0	-
GR7D2IN01EX3CS	GR7D2IN01EX3CSb	521	2	3	tct	5	174	188	131	445	Y	TACGCCTTCTTCTGGCTCAT	TTGCAACTTTAGGGTCTCCG	133	pam68_arath ame: full=protein chloroplastic ame: full=photosynthesis affected mutant 68 flags: precursor	0.00020638	95.0%	0	-
GR7D2IN01EX3CS	GR7D2IN01EX3CSa	521	2	3	tcc	5	151	165	131	445	Y	TACTGAGAACCCCATCCTGC	GGACCAAGAAGCCAAACAAA	130	pam68_arath ame: full=protein chloroplastic ame: full=photosynthesis affected mutant 68 flags: precursor	0.00020638	95.0%	0	-
GR7D2IN01EX3DI	GR7D2IN01EX3DIa	457	1	2	tc	7	11	24	1	360	Y				predicted protein [Populus trichocarpa]	1.20652e-29	76.25%	1	F:metal ion binding	-
GR7D2IN01EX5KE	GR7D2IN01EX5KEa	419	1	2	ta	11	396	417	148	252	N				---NA---			0	-
GR7D2IN01EXA94	GR7D2IN01EXA94a	411	1	2	ct	10	273	292	1	162	N	TCACCTCCCCCAAGACATAG	GAGAGCCCGTGAGAGAAAAA	292	---NA---			0	-
GR7D2IN01EXGI1	GR7D2IN01EXGI1a	367	1	4	atca	3	218	229	60	215	N	CCAAAGGACAAACTTTCCCA	GCTTGGGTTTAAGAAGGAAAA	300	---NA---			0	-
GR7D2IN01EXGR3	GR7D2IN01EXGR3a	102	1	2	at	11	80	101	3	71	N				---NA---			0	-
GR7D2IN01EXHIO	GR7D2IN01EXHIOb	367	2	3	gtt	4	218	229	41	334	Y	TTCACCATTAGCAGCAGCAC	TATGGCATTTGGTGGGATTT	121	c2h2l domain class transcription factor	1.92169e-07	63.2%	4	F:zinc ion binding; C:intracellular; F:metal ion binding; F:nucleic acid binding
GR7D2IN01EXHIO	GR7D2IN01EXHIOa	367	2	4	aaga	3	7	18	41	334	N				c2h2l domain class transcription factor	1.92169e-07	63.2%	4	F:zinc ion binding; C:intracellular; F:metal ion binding; F:nucleic acid binding
GR7D2IN01EXXJ3	GR7D2IN01EXXJ3a	90	1	2	tc	7	56	69	0	0	N				---NA---			0	-
GR7D2IN01EXZUI	GR7D2IN01EXZUIa	477	1	6	aagaga	3	404	421	2	211	N	AAATCACCTGTGGTGCTTCC	AATACAGAATAGCCCGACGC	298	protein	3.38111e-40	93.5%	3	F:acid-amino acid ligase activity; P:regulation of macromolecule metabolic process; P:post-translational protein modification	EC:6.3.2.0
GR7D2IN01EY7OU	GR7D2IN01EY7OUa	300	1	4	atca	3	281	292	3	134	N				---NA---			0	-
GR7D2IN01EYG6A	GR7D2IN01EYG6Ab	519	2	3	tca	4	409	420	2	421	Y	CCCAATGTCGTTGCCTTACT	CAACAACAGCAGCAGCATCT	175	ap2 erf domain-containing transcription factor	1.57974e-43	83.6%	5	P:regulation of gene expression; P:transcription, DNA-dependent; F:nucleic acid binding; ; C:intracellular membrane-bounded organelle	-
GR7D2IN01EYG6A	GR7D2IN01EYG6Aa	519	2	3	gga	4	99	110	2	421	Y	GTCTTGTGGAGCTTTTTCGG	AGTAAGGCAACGACATTGGG	298	ap2 erf domain-containing transcription factor	1.57974e-43	83.6%	5	P:regulation of gene expression; P:transcription, DNA-dependent; F:nucleic acid binding; ; C:intracellular membrane-bounded organelle	-
GR7D2IN01EYL65	GR7D2IN01EYL65a	403	1	5	aatca	5	63	87	88	183	N	CTGCTGCATCTGTGGGTCT	GATGCCATCTCAACAGCTCA	177	---NA---			1	F:nucleic acid binding
GR7D2IN01EYMWW	GR7D2IN01EYMWWa	315	1	4	ttta	3	278	289	77	202	N				---NA---			0	-
GR7D2IN01EYOB3	GR7D2IN01EYOB3a	488	1	3	taa	4	226	237	103	273	Y	CCACAAGCATGAAATTCCAGA	GAGGTTGAAGATGGCATGGT	145	---NA---			0	-
GR7D2IN01EYOIG	GR7D2IN01EYOIGa	481	1	3	ctg	4	470	481	230	376	N				rna polymerase ii transcription factor	7.69797e-12	78.1%	8	P:translation; F:transcription regulator activity; C:intracellular membrane-bounded organelle; F:transition metal ion binding; P:regulation of gene expression; F:translation factor activity, nucleic acid binding; P:transcription, DNA-dependent; P:positive regulation of macromolecule biosynthetic process	EC:3.6.5.3
GR7D2IN01EZ87Z	GR7D2IN01EZ87Za	532	1	3	aag	4	225	236	139	444	Y	TCTTCATCCCTTGGATCGTC	AGCGGGCTCTTTGAAATTCT	213	rna pseudouridylate synthase family expressed	2.28107e-15	82.7%	7	F:intramolecular transferase activity; P:maturation of SSU-rRNA; P:maturation of LSU-rRNA; P:translation; P:RNA modification; C:plastid; F:RNA binding	EC:3.6.5.3
GR7D2IN01EZHOU	GR7D2IN01EZHOUa	495	1	3	gga	5	34	48	32	382	Y	GTCACAAGAGAGGCCGGTT	TAGGGCCCACAAATTCTGAC	248	casein kinase	2.68494e-31	90.8%	3	F:protein kinase activity; P:protein modification process; F:adenyl ribonucleotide binding	-
GR7D2IN01EZN0T	GR7D2IN01EZN0Ta	538	1	3	tat	6	511	528	16	318	N				unnamed protein product [Vitis vinifera]	8.65082e-11	91.9%	2	P:biological_process; C:cellular_component
GR7D2IN01EZR70	GR7D2IN01EZR70a	96	2	2	ga	5	62	71	0	0	N				---NA---			0	-
GR7D2IN01EZR70	GR7D2IN01EZR70b	96	2	2	ga	6	73	84	0	0	N				---NA---			0	-
GR7D2IN01EZTVK	GR7D2IN01EZTVKa	486	1	4	caac	3	438	449	61	486	Y	TGCTATGGAAGATTGGGGAG	GGTCCCCTCCCACTACATTT	198	---NA---			0	-
GR7D2IN01EZW6L	GR7D2IN01EZW6La	377	1	6	gaagag	3	201	218	73	246	Y	CCCTAGAGGACAAGAAGCCC	CGCTTCGACTTTTCCTCAAC	225	---NA---			0	-
GR7D2IN02F0BOA	GR7D2IN02F0BOAa	492	1	3	tta	5	361	375	62	247	N	TCTATTCAGGCTCAGGCCAT	TGCTGCACAATCAAAAAGGA	288	af271892_1dead box protein p68	7.61969e-18	90.1%	3	F:nucleic acid binding; F:ATP binding; F:ATP-dependent helicase activity	-
GR7D2IN02F0MCC	GR7D2IN02F0MCCa	506	1	3	cca	4	445	456	1	432	N				aspartyl protease family protein	1.69286e-31	72.9%	3	P:protein metabolic process; C:intrinsic to membrane; F:endopeptidase activity	-
GR7D2IN02F0PZ0	GR7D2IN02F0PZ0a	532	1	3	tct	4	247	258	194	307	Y	TCTCCTACCTGATTGCCTAGC	AGGCCAGTTGGAGCCTATCT	286	---NA---			0	-
GR7D2IN02F0TIW	GR7D2IN02F0TIWa	412	1	3	aat	5	146	160	187	297	N				---NA---			0	-
GR7D2IN02F0XFL	GR7D2IN02F0XFLa	335	1	2	tc	10	8	27	240	335	N				---NA---			0	-
GR7D2IN02F10AR	GR7D2IN02F10ARa	495	1	2	ag	7	9	22	122	325	N				set domain-containing protein	2.38671e-39	83.5%	2	C:plastid; F:protein binding	-
GR7D2IN02F10SE	GR7D2IN02F10SEa	430	1	4	ttgg	3	179	190	115	429	Y	GGAAGCTGAGGTTGTGGGTA	GAAGACTCCTTCCGGGAATC	270	nbs-lrr resistance protein	5.78951e-20	66.7%	2	F:ATP binding; P:apoptosis	-
GR7D2IN02F13X8	GR7D2IN02F13X8a	341	1	2	ag	14	312	339	75	173	N				chromatin remodeling complex subunit	0.000460974	96.9%	6	C:chromosomal part; P:chromatin organization; F:nucleic acid binding; C:intracellular membrane-bounded organelle; F:nucleoside-triphosphatase activity; F:adenyl ribonucleotide binding	EC:3.6.1.15
GR7D2IN02F19KC	GR7D2IN02F19KCa	284	2	4	ttat	4	153	168	0	0	N	TTTGGTGGCCTTGCTTCTAC	CAACCAAACCATCCAATACG	103	---NA---			0	-
GR7D2IN02F19KC	GR7D2IN02F19KCb	284	2	2	ag	21	240	281	0	0	N				---NA---			0	-
GR7D2IN02F1B99	GR7D2IN02F1B99a	516	1	4	tacc	3	159	170	98	196	Y	AAACAAAAACCCAGTCCCAA	AGGTTTCTGGGCCTACTGCT	187	---NA---			0	-
GR7D2IN02F1IPA	GR7D2IN02F1IPAa	469	1	2	ag	5	343	352	181	468	Y	TTTTGAGTCAGGTTGGTCCC	CGATATTAGGTTGTCCCAAGC	146	bed finger-nbs-lrr resistance protein	0.0102982	70.0%	1	F:nucleotide binding	-
GR7D2IN02F1KW3	GR7D2IN02F1KW3a	348	1	3	cag	4	75	86	8	235	Y	TAAGGTTCCTATTCGGTGGC	AAATGAAGCCTGCCAAAGTG	298	protein	2.65391e-30	85.6%	0	-
GR7D2IN02F1LW4	GR7D2IN02F1LW4a	211	1	2	gt	7	146	159	59	118	N	TTTTTGTCCTTTTCATCGGC	CGAGCCTCCTCCACTTTCTT	159	---NA---			0	-
GR7D2IN02F1S55	GR7D2IN02F1S55a	203	1	2	ct	5	167	176	75	110	N				---NA---			0	-
GR7D2IN02F2BYZ	GR7D2IN02F2BYZa	296	1	2	ct	7	238	251	64	126	N	CATTCCTGGTATGAGCCGTT	GAGGGCGAGAGGAANAGAGT	138	---NA---			0	-
GR7D2IN02F2EMH	GR7D2IN02F2EMHb	517	2	3	agt	4	473	484	74	517	Y	AGTGATTTGGACTCGCCATC	CAGAACAACACCCACCACTG	151	ring finger family protein	0.00464996	59.8%	4	F:metal ion binding; F:zinc ion binding; F:protein binding; C:chloroplast
GR7D2IN02F2EMH	GR7D2IN02F2EMHa	517	2	4	tttc	4	29	44	74	517	N	CACGTTGCGAATTAGGGTTT	ATCCTTGTTCTTCACCGCAC	227	ring finger family protein	0.00464996	59.8%	4	F:metal ion binding; F:zinc ion binding; F:protein binding; C:chloroplast
GR7D2IN02F2ITV	GR7D2IN02F2ITVa	510	1	4	tttg	3	39	50	61	510	N	GGGCTTGGTTTAGGGTTTTT	GCCCAATATGCTGAGAGGAA	122	hypothetical protein ARALYDRAFT_486249 [Arabidopsis lyrata subsp. lyrata]	7.56557e-52	84.7%	2	P:biological_process; C:cellular_component
GR7D2IN02F2ST3	GR7D2IN02F2ST3a	523	1	4	aaac	3	365	376	28	144	N	CAGCAGTGACTAGTGGGCAA	CCTTGTTCCATTCCTTTCCA	122	---NA---			0	-
GR7D2IN02F2UE9	GR7D2IN02F2UE9a	227	2	4	attt	3	93	104	9	104	Y	AGCATTGCTTCTTTAGTCCCA	TGGAGTGCCCAAAACCTAAC	100	---NA---			0	-
GR7D2IN02F2UE9	GR7D2IN02F2UE9b	227	2	3	act	5	200	214	9	104	N				---NA---			0	-
GR7D2IN02F2WPS	GR7D2IN02F2WPSa	477	1	3	aca	6	54	71	96	473	N	AAACCAGCCCATGATTTGAG	ATTTCATGGGTCCAATTCCA	114	at1g15000 t15d22_7	2.07298e-22	69.8%	1	C:intracellular membrane-bounded organelle	-
GR7D2IN02F32TK	GR7D2IN02F32TKa	452	1	2	ag	7	434	447	3	353	N				at4g00720 f6n23_11	1.55843e-18	69.7%	3	F:protein kinase activity; P:protein modification process; F:adenyl ribonucleotide binding	-
GR7D2IN02F3333	GR7D2IN02F3333a	504	1	2	ac	8	156	171	199	417	N	ACAAACACAAAGCGCTGAGA	TTGTTGTGCTCATCTGGCTC	126	---NA---			0	-
GR7D2IN02F36D1	GR7D2IN02F36D1a	388	1	3	gaa	6	236	253	255	386	N	GCAATTGGATGTGTGTAGCG	TCCATAGCTTCCCTTGCCTA	259	af129087_1mitogen-activated protein kinase homologue	14.8602	98.2%	3	P:protein modification process; F:receptor signaling protein serine	threonine kinase activity; F:adenyl ribonucleotide binding	G3DSA:3.30.200.20 (GENE3D), PTHR24055 (PANTHER), PTHR24055:SF69 (PANTHER), seg (SEG), SignalP-NN(euk) (SIGNALP)
GR7D2IN02F39ZC	GR7D2IN02F39ZCa	528	1	6	cgacgg	3	61	78	53	391	Y	TGCCATCACCAAGTCCTACTC	CCCATTCATCCCAATTTTTG	233	at4g37280 c7a10_80	4.83613e-29	75.8%	4	P:chromatin organization; F:binding; C:chromosomal part; C:nucleus	-
GR7D2IN02F3BUX	GR7D2IN02F3BUXa	521	1	3	cct	5	20	34	57	452	N	CAATTCCCAATTCTACCGGC	AGGATTTGATCTCGGCAATG	187	predicted protein [Populus trichocarpa]	5.42914e-28	73.6%	5	C:integral to membrane; P:copper ion transport; F:copper ion transmembrane transporter activity; P:biological_process; C:cellular_component
GR7D2IN02F3MYJ	GR7D2IN02F3MYJa	562	1	2	ga	5	537	546	378	560	Y				---NA---			0	-
GR7D2IN02F3N5C	GR7D2IN02F3N5Ca	497	1	2	ta	6	449	460	3	338	N				grp2_nicsy ame: full=glycine-rich protein 2	1.84347e-12	79.0%	3	P:transcription, DNA-dependent; F:transition metal ion binding; F:nucleic acid binding	-
GR7D2IN02F3TGX	GR7D2IN02F3TGXa	503	1	3	gga	4	231	242	3	341	Y	AACGAGAAGCTGGTGAAGGA	GCCAATCCAACGAAACAACT	151	caax amino terminal protease family protein	8.23506e-39	7.77143e+13	2	F:hydrolase activity; C:intracellular membrane-bounded organelle	-
GR7D2IN02F3W7Z	GR7D2IN02F3W7Za	429	1	3	aga	4	285	296	3	407	Y	TTGTTGGTGGTGACATTTGG	GCAGGTCTTTTAGGAGTGGC	146	unnamed protein product [Vitis vinifera]	8.11504e-12	65.0%	1	C:intracellular membrane-bounded organelle	-
GR7D2IN02F3WQJ	GR7D2IN02F3WQJa	144	1	4	attt	3	19	30	0	0	N				---NA---			0	-
GR7D2IN02F41G9	GR7D2IN02F41G9a	151	1	6	ccttct	3	114	131	14	67	N				---NA---			0	-
GR7D2IN02F428H	GR7D2IN02F428Ha	346	1	3	gca	4	75	86	34	345	Y	GATTACATCCGGAGGATTCG	ATCCTAGCATTGATTGCGCT	261	methyltransferase domain containing	1.15495e-20	72.0%	2	F:transferase activity; C:cytoplasmic part	-
GR7D2IN02F440J	GR7D2IN02F440Ja	461	1	6	caatct	3	385	402	19	435	Y	TGGTTTTTACGAAAGTCGCC	CACTTGATCTCCTTCACCCTG	187	similarity to thaliana gene product gb	9.11346e-42	85.5%	2	P:biological_process; C:cellular_component
GR7D2IN02F4AKX	GR7D2IN02F4AKXa	477	2	3	gtg	7	236	256	131	307	Y	TGAAGCTGACAGTTAGGGCA	TGCCTTGTGCATTTTCATTC	206	---NA---			0	-
GR7D2IN02F4AKX	GR7D2IN02F4AKXb	477	2	4	ataa	3	387	398	131	307	N				---NA---			0	-
GR7D2IN02F4B9O	GR7D2IN02F4B9Oa	429	1	2	ag	19	300	337	82	273	N	TGACCACCAAACCGTCACTA	CCCAACGACGGTAGAGTTTG	206	---NA---			0	-
GR7D2IN02F4JU4	GR7D2IN02F4JU4a	462	2	3	ctc	4	259	270	208	405	Y	ACAAAAGCTTGCTTACCCCA	AGAGTGGCTGAATTGGTTGG	190	---NA---			0	-
GR7D2IN02F4JU4	GR7D2IN02F4JU4b	462	2	3	cct	5	426	440	208	405	N	CCAACCAATTCAGCCACTCT	TACGAAGGGTGGAGGAGGAG	164	---NA---			0	-
GR7D2IN02F4KOQ	GR7D2IN02F4KOQa	526	1	4	gaaa	3	203	214	3	149	N	ATAGGAGCATCAATGCCAGC	ATAAGATGCATGCCTAGGGG	145	pentatricopeptide repeat-containing protein	3.48048e-06	89.0%	2	F:binding; C:plastid	-
GR7D2IN02F4LGV	GR7D2IN02F4LGVa	439	1	3	aca	4	193	204	3	299	Y	AATCCAGCCTTTCCCTTGAT	ACTCTGACTTTGGAGGCGAA	289	elongation factor family protein	9.36811e-56	97.4%	4	C:intracellular membrane-bounded organelle; F:translation factor activity, nucleic acid binding; F:GTPase activity; F:GTP binding	EC:3.6.1.15
GR7D2IN02F4OMP	GR7D2IN02F4OMPa	503	1	4	aata	3	416	427	11	112	N				---NA---			0	-
GR7D2IN02F4SJE	GR7D2IN02F4SJEb	481	2	3	tga	5	400	414	207	428	Y	GTGGAATTTGGAGGGACTGA	AAGGGATTCGTCTTCTTCAGC	267	unnamed protein product [Vitis vinifera]	0.00026519	76.0%	2	P:biological_process; C:cellular_component
GR7D2IN02F4SJE	GR7D2IN02F4SJEa	481	2	3	aca	5	238	252	207	428	Y	TTGTTCAGGCAAACCTACCC	AGAAACAAGGCCATCCACAG	164	unnamed protein product [Vitis vinifera]	0.00026519	76.0%	2	P:biological_process; C:cellular_component
GR7D2IN02F4T5G	GR7D2IN02F4T5Ga	459	1	3	tct	4	396	407	189	332	N				---NA---			0	-
GR7D2IN02F4TP3	GR7D2IN02F4TP3a	285	1	2	at	7	92	105	196	273	N	AATTATGCGTAACTTGCCCG	CGTCTTCTTGGGTGGTTCAT	182	---NA---			0	-
GR7D2IN02F5O6F	GR7D2IN02F5O6Fa	456	1	2	tc	5	212	221	3	311	Y	AACTTCGCGTTCACGTTCTT	GTTCGTGCAGGAGCTAAAGG	103	predicted protein [Populus trichocarpa]	2.46867e-11	98.8%	2	P:biological_process; C:cellular_component
GR7D2IN02F5OAA	GR7D2IN02F5OAAa	482	1	3	ctc	4	264	275	1	444	Y	AGAGCGAGCTAGGCAGAATG	GGTCAGCCTTGTCACCAGAT	155	---NA---			0	-
GR7D2IN02F5PCP	GR7D2IN02F5PCPa	315	1	3	cct	5	169	183	1	309	Y	TGGGTTGTAGCCTTTCTTGG	CCACGTAAGAGGCTGAGGAG	205	unnamed protein product [Vitis vinifera]	4036.24	83.0%	0	-
GR7D2IN02F5QWI	GR7D2IN02F5QWIa	179	1	2	ca	5	3	12	3	62	Y				---NA---			0	-
GR7D2IN02F5X5I	GR7D2IN02F5X5Ia	491	1	2	at	7	404	417	197	397	N				fk506-binding protein 12 kd	2.60069e-42	93.6%	4	F:cis-trans isomerase activity; F:macrolide binding; C:plastid thylakoid lumen; P:protein folding	-
GR7D2IN02F60S2	GR7D2IN02F60S2a	366	1	2	tc	5	256	265	32	187	N	CCCATTGTTCTCTGGTTTGG	TAGCCACCATTTGCACTCTG	246	predicted protein [Populus trichocarpa]	2.78021e-14	85.7%	5	P:protein modification process; F:protein kinase activity; C:intracellular membrane-bounded organelle; C:intrinsic to membrane; F:adenyl ribonucleotide binding	-
GR7D2IN02F6DF1	GR7D2IN02F6DF1a	465	1	4	acaa	3	345	356	289	411	Y	TCAAGCACCCAATTTATGAGA	TGGAATGCGGTGATTCACTA	290	---NA---			0	-
GR7D2IN02F6E2E	GR7D2IN02F6E2Ea	552	2	4	agaa	3	301	312	357	551	N	TTGTGCAATGAAGGAAGCAG	CCCGAAAATTTCTCTCTCCC	229	predicted protein [Populus trichocarpa]	1.66279e-12	81.8%	2	P:biological_process; C:cellular_component
GR7D2IN02F6E2E	GR7D2IN02F6E2Eb	552	2	2	ag	5	317	326	357	551	N	TTGTGCAATGAAGGAAGCAG	CCCGAAAATTTCTCTCTCCC	229	predicted protein [Populus trichocarpa]	1.66279e-12	81.8%	2	P:biological_process; C:cellular_component
GR7D2IN02F6LR1	GR7D2IN02F6LR1a	470	1	4	ttat	3	281	292	39	302	Y	ACACGGGGTTGCATAACATT	AACAGAACAAATTGCCAGGG	269	---NA---			0	-
GR7D2IN02F6RZK	GR7D2IN02F6RZKa	96	1	2	at	5	37	46	0	0	N				---NA---			0	-
GR7D2IN02F6XBC	GR7D2IN02F6XBCa	509	1	4	aaat	3	30	41	199	453	N	GGGTTATTTTCTGGCAAAGC	CCTCTCATTTTCTGCCTTCG	179	s1 rna-binding domain-containing protein	4.39062e-27	86.2%	3	F:nucleic acid binding; P:RNA processing; C:intracellular membrane-bounded organelle	-
GR7D2IN02F73M8	GR7D2IN02F73M8a	473	1	3	tgg	4	7	18	1	384	Y				rna polymerase transcriptional regulation mediator-related	8.44919e-53	77.9%	4	F:general RNA polymerase II transcription factor activity; C:protein complex; F:binding; P:regulation of transcription, DNA-dependent	-
GR7D2IN02F79QX	GR7D2IN02F79QXa	273	1	5	cctct	3	241	255	7	273	Y				---NA---			0	-
GR7D2IN02F7RZV	GR7D2IN02F7RZVa	532	1	4	tctt	4	359	374	52	219	N	CCCCACGCATATGTTCTTTT	AGAATTGCCATACACCACCA	154	predicted protein [Populus trichocarpa]	2370.63	8.13333e+13	2	P:metabolic process; F:catalytic activity
GR7D2IN02F7TKH	GR7D2IN02F7TKHa	310	1	3	gca	4	39	50	1	168	Y	TGCCCACAAGCACAAGATAG	GTGGTGGTGCTTCTTTCCAT	139	---NA---			1	P:response to stress
GR7D2IN02F7TLR	GR7D2IN02F7TLRa	443	1	3	aat	4	94	105	67	183	Y	CACAACCGTAGTTGGAATCA	GCTTGTTATGCCAAGCCATT	209	---NA---			0	-
GR7D2IN02F845D	GR7D2IN02F845Da	478	1	2	ag	19	437	474	103	162	N				---NA---			0	-
GR7D2IN02F85H1	GR7D2IN02F85H1a	439	1	3	ctt	4	248	259	26	202	N	ATGATCATCACCAACCCCAT	CCTCTCAGAGCCTTCCATTG	209	---NA---			0	-
GR7D2IN02F86RX	GR7D2IN02F86RXa	490	1	3	tat	8	105	128	139	345	N	CCCATCTGGATAGAAGCCAA	CGTATTCTGGCACCTCTGGT	159	ubiquitin-specific protease 26	4.39298e-10	82.7%	6	F:adenyl nucleotide binding; P:tRNA metabolic process; P:modification-dependent protein catabolic process; F:thiolester hydrolase activity; F:oxidoreductase activity, acting on the CH-CH group of donors; F:peptidase activity, acting on L-amino acid peptides	EC:3.1.2.0
GR7D2IN02F8HDW	GR7D2IN02F8HDWa	473	3	3	acc	5	323	337	1	342	Y	ATTACCACCACCAACACCGT	CATCACGTTCCGCTTCAGTA	175	#NAME?
GR7D2IN02F8HDW	GR7D2IN02F8HDWb	473	3	3	gat	4	355	366	1	342	N	ATTACCACCACCAACACCGT	CATCACGTTCCGCTTCAGTA	175	#NAME?
GR7D2IN02F8HDW	GR7D2IN02F8HDWc	473	3	3	tga	5	369	383	1	342	N	ATTACCACCACCAACACCGT	CATCACGTTCCGCTTCAGTA	175	#NAME?
GR7D2IN02F8N8Z	GR7D2IN02F8N8Za	490	1	2	ac	5	300	309	63	269	N	GACCCTTCTCCTCTTGGTCC	GCAGTGGTCCTGGACTTGAT	265	---NA---			0	-
GR7D2IN02F8PBP	GR7D2IN02F8PBPa	433	1	3	gct	4	155	166	230	403	N	AGGATGCTGCTGCTCTTTGT	ACCAGTGCTTCTTCAGCCAT	229	predicted protein [Populus trichocarpa]	0.00836038	79.0%	1	F:nucleic acid binding	-
GR7D2IN02F8QY9	GR7D2IN02F8QY9a	502	2	2	ct	7	158	171	272	421	N	ACCGATCTGAGTCGGATGAC	CCCTAGGTGCTGGATTCTTG	287	---NA---			0	-
GR7D2IN02F8QY9	GR7D2IN02F8QY9b	502	2	3	aga	8	378	401	272	421	Y	TGCTGATCCATCATTTGTCG	GTGGCCGCCCTTTATTATTT	166	---NA---			0	-
GR7D2IN02F8YI6	GR7D2IN02F8YI6a	424	1	2	at	5	341	350	25	246	N	GGTCGTTGAAGGATTCCAGA	TCTGGGTGCTCACCTAATCC	148	---NA---			0	-
GR7D2IN02F9H7S	GR7D2IN02F9H7Sa	437	3	2	tg	5	398	407	1	330	N				unnamed protein product [Vitis vinifera]	1.11693e-23	72.4%	0	-
GR7D2IN02F9H7S	GR7D2IN02F9H7Sb	437	3	4	gaga	4	407	422	1	330	N				unnamed protein product [Vitis vinifera]	1.11693e-23	72.4%	0	-
GR7D2IN02F9H7S	GR7D2IN02F9H7Sc	437	3	2	ag	9	408	425	1	330	N				unnamed protein product [Vitis vinifera]	1.11693e-23	72.4%	0	-
GR7D2IN02F9I0T	GR7D2IN02F9I0Ta	471	1	3	tca	4	305	316	1	333	Y	CCATCAGCATTGCTCTTCAA	AATATGAGCCCATTCGCAAG	207	unnamed protein product [Vitis vinifera]	4.48955e-12	78.25%	1	F:binding
GR7D2IN02F9M0U	GR7D2IN02F9M0Ua	175	1	3	aat	6	114	131	4	96	N	CAACTCCCTTGTTTTGGTCC	GGTCTCTTTTTCATTTTCCCC	103	---NA---			0	-
GR7D2IN02F9OXJ	GR7D2IN02F9OXJa	314	1	4	actc	3	46	57	155	247	N	CAAAATTAAGGCAGGGAAACA	TTGCACAAGTTTTACCAGCG	252	---NA---			0	-
GR7D2IN02F9R91	GR7D2IN02F9R91a	514	1	3	ctt	5	413	427	90	341	N	GCTACCCCTGTAGCTTGCAC	GGTCTGTGGAAGAAGAAACCC	296	heavy-metal-associated domain-containing protein	2.0095e-19	90.9%	4	F:cation binding; C:plastid stroma; C:chloroplast thylakoid; P:cation transport	-
GR7D2IN02F9SI1	GR7D2IN02F9SI1a	445	2	5	aaaat	3	145	159	296	445	N	ACATTGATCACGTGCGTTGT	GTAAAGACTGTGAGGGCCGA	296	protein	5.44541e-08	93.8%	4	C:organelle inner membrane; P:intracellular transport; C:intracellular membrane-bounded organelle; C:intrinsic to membrane	-
GR7D2IN02F9SI1	GR7D2IN02F9SI1b	445	2	3	tca	4	192	203	296	445	N	ACATTGATCACGTGCGTTGT	GTAAAGACTGTGAGGGCCGA	296	protein	5.44541e-08	93.8%	4	C:organelle inner membrane; P:intracellular transport; C:intracellular membrane-bounded organelle; C:intrinsic to membrane	-
GR7D2IN02F9TY0	GR7D2IN02F9TY0a	225	1	3	gca	5	4	18	56	175	N				protein	4.53938	7.44286e+13	2	F:nucleic acid binding; F:metal ion binding	-
GR7D2IN02F9UYC	GR7D2IN02F9UYCa	478	1	3	tga	5	412	426	95	478	Y	TGTCGTCCAATAGCAGCAAG	CAATGCTGAATCGGTCTTCA	252	va727_arath ame: full=vesicle-associated membrane protein 727 short= 727	4.85598e-35	89.2%	2	C:integral to membrane; P:vesicle-mediated transport	-
GR7D2IN02F9V7D	GR7D2IN02F9V7Da	494	1	3	att	5	400	414	223	351	N	ATGCATGAAAACCATGGACA	TTACCGAGAATTTGGCATGT	213	---NA---			0	-
GR7D2IN02F9WHP	GR7D2IN02F9WHPa	489	1	4	agga	3	97	108	1	438	Y	ATTTCAGAATCACCCCCTCC	AGGGGGACTGGTCTTGACTT	179	glycosyl hydrolase family 17 protein	1.1674e-42	83.4%	3	F:hydrolase activity, acting on glycosyl bonds; P:carbohydrate metabolic process; F:cation binding	-
GR7D2IN02F9Z7I	GR7D2IN02F9Z7Ia	529	1	6	gattct	3	483	500	120	473	N	TGATAGGGGTTTTGGAGCTG	CCGTCAGAGAACCCTAAACAA	225	unnamed protein product [Vitis vinifera]	5.09689e-38	77.9%	3	F:hydrolase activity, acting on ester bonds; F:nucleic acid binding; P:DNA metabolic process	-
GR7D2IN02FE4C6	GR7D2IN02FE4C6a	92	1	2	at	8	21	36	0	0	N				---NA---			0	-
GR7D2IN02FEMDS	GR7D2IN02FEMDSa	56	2	4	acgt	3	16	27	0	0	N				---NA---			0	-
GR7D2IN02FEMDS	GR7D2IN02FEMDSb	56	2	3	cgt	4	25	36	0	0	N				---NA---			0	-
GR7D2IN02FFJRF	GR7D2IN02FFJRFa	447	1	3	tgc	4	271	282	26	400	Y	CTGGTACTGCTTGGGGACAT	TCTTTGCAATTCCTGAACCC	295	af389298_1at5g45130 k17o22_15	7.00474e-45	87.7%	11	C:intracellular membrane-bounded organelle; P:response to hormone stimulus; ; P:gravitropism; P:reproductive developmental process; P:post-embryonic root development; C:membrane; P:response to stress; F:GTP binding; P:small GTPase mediated signal transduction; P:protein transport	-
GR7D2IN02FFMJA	GR7D2IN02FFMJAa	409	1	6	gataag	3	288	305	116	241	N	AGATTTTGCCAAACCATTGC	GACGACGGTACAACAGTCCA	249	---NA---			0	-
GR7D2IN02FFMME	GR7D2IN02FFMMEb	306	2	4	tatt	3	245	256	63	128	N	TTAAAGACATTGGTATGCGGA	CCATTCCAATGGACAAACC	103	---NA---			0	-
GR7D2IN02FFMME	GR7D2IN02FFMMEa	306	2	2	ca	6	6	17	63	128	N				---NA---			0	-
GR7D2IN02FFY0Q	GR7D2IN02FFY0Qa	246	1	2	ag	6	79	90	26	160	Y	AATTTCGCTGAGAACCCTTTT	GCGGTCGGTAGTTTTACAGC	184	---NA---			0	-
GR7D2IN02FGEWK	GR7D2IN02FGEWKa	447	1	4	ttac	3	434	445	110	211	N				---NA---			0	-
GR7D2IN02FGI2G	GR7D2IN02FGI2Ga	296	1	2	ga	8	38	53	149	277	N	CGATCAGAGGGGAGAGAGAA	TCCTTCCCATCACACACAAA	158	---NA---			0	-
GR7D2IN02FGUM8	GR7D2IN02FGUM8a	487	1	2	tg	5	186	195	90	203	Y	GCTTTGTGCTGCTCTTCCTT	GGCGAGCGAGCTAGTAATTG	294	---NA---			0	-
GR7D2IN02FGVDC	GR7D2IN02FGVDCa	466	1	2	tg	5	269	278	69	308	Y	CAATTGGCTTTTCAAGGCAT	GGGCTTTTGCTTTTTGTTGA	280	phosphatidylinositol synthase	1.76596e-23	86.9%	3	C:cell part; F:CDP-alcohol phosphatidyltransferase activity; P:phosphatidylinositol metabolic process	-
GR7D2IN02FH0EF	GR7D2IN02FH0EFa	361	1	2	ga	12	269	292	1	78	N	CCACGAAGACCAATCCAACT	ATTTTTGTAGCCGGCCTCTC	185	---NA---			0	-
GR7D2IN02FHNNV	GR7D2IN02FHNNVa	115	1	2	ag	10	49	68	1	78	Y				---NA---			0	-
GR7D2IN02FHO6G	GR7D2IN02FHO6Ga	295	1	2	ga	12	265	288	56	103	N				---NA---			0	-
GR7D2IN02FHPB9	GR7D2IN02FHPB9a	91	1	2	at	10	71	90	1	42	N				---NA---			0	-
GR7D2IN02FHWX4	GR7D2IN02FHWX4a	417	1	3	cag	5	289	303	13	348	Y	CACCTGATCAGCAGAGGACA	AGTGAAGCCATCCGATCAGT	241	poly -binding protein	1.04071e-21	88.1%	1	F:RNA binding	-
GR7D2IN02FI1VZ	GR7D2IN02FI1VZa	234	1	4	aaac	3	28	39	1	207	Y	TTGAAATCAAAGTTTTCCCGA	GGGAACCAAACAGGAAGAAA	149	---NA---			0	-
GR7D2IN02FI23M	GR7D2IN02FI23Ma	453	1	6	aaaaat	3	376	393	60	380	N	TACATCTCGCAACTCATCGC	CCCCTTCAACTGCCTAACAA	218	---NA---			0	-
GR7D2IN02FIJC8	GR7D2IN02FIJC8a	342	1	6	aaatcc	3	323	340	162	341	Y				mutator-like transposase	1.79656e-21	82.3%	2	P:response to light stimulus; F:zinc ion binding	-
GR7D2IN02FJ8YF	GR7D2IN02FJ8YFa	201	1	6	gggtct	4	1	24	67	192	N				---NA---			0	-
GR7D2IN02FJCB5	GR7D2IN02FJCB5a	210	1	2	ta	5	91	100	93	179	N	GCACGGAGAAGGTCGTTAAA	GCTAACACAAGCCACGCCTA	111	---NA---			0	-
GR7D2IN02FJI9J	GR7D2IN02FJI9Jb	412	2	2	ct	5	171	180	46	279	Y	AGATCCACGAATCTGCTGCT	TCCCCGTATCTCTCTAGCCA	285	---NA---			0	-
GR7D2IN02FJI9J	GR7D2IN02FJI9Ja	412	2	3	tct	5	13	27	46	279	N				---NA---			0	-
GR7D2IN02FJMU2	GR7D2IN02FJMU2a	304	1	2	ga	8	215	230	46	273	Y	AAGGCCACCTGACTTCCTTT	TGGTGGGAGTTTCTTATTCCT	116	---NA---			0	-
GR7D2IN02FJNYG	GR7D2IN02FJNYGa	56	1	6	ctctcc	4	26	49	0	0	N				---NA---			0	-
GR7D2IN02FJPC0	GR7D2IN02FJPC0a	409	1	2	tg	6	91	102	106	339	N	CCCAAATAAATCGTGAGACG	TGCCTCCAAAAGAGTTGCTT	232	---NA---			0	-
GR7D2IN02FJPQZ	GR7D2IN02FJPQZa	521	1	2	ag	9	499	516	229	444	N				---NA---			0	-
GR7D2IN02FJS5O	GR7D2IN02FJS5Oa	166	2	6	ttttta	9	34	87	0	0	N				---NA---			0	-
GR7D2IN02FJS5O	GR7D2IN02FJS5Ob	166	2	5	tttta	16	83	162	0	0	N				---NA---			0	-
GR7D2IN02FJTXM	GR7D2IN02FJTXMa	490	2	3	aag	6	274	291	220	456	Y	TGATGCTTGGCTTCAGTTTG	TTGAGTCCCCTAATCATGGC	195	glycosyl hydrolase family 1 expressed	2.4765e-17	66.5%	1	C:cytoplasmic vesicle	-
GR7D2IN02FJTXM	GR7D2IN02FJTXMb	490	2	3	gaa	4	340	351	220	456	Y	TGATGCTTGGCTTCAGTTTG	TGCAGCTACGTTATGATGGC	259	glycosyl hydrolase family 1 expressed	2.4765e-17	66.5%	1	C:cytoplasmic vesicle	-
GR7D2IN02FKFGA	GR7D2IN02FKFGAa	489	1	4	gaaa	3	66	77	133	240	N				---NA---			0	-
GR7D2IN02FKNRF	GR7D2IN02FKNRFa	409	1	3	tca	4	278	289	1	267	N	GCTATTGCAGAAAGGCAAGG	GCAGAACATGGTCTCATCCA	263	serine threonine-protein kinase rio2	2.58611e-36	80.2%	3	F:protein kinase activity; P:protein modification process; F:adenyl ribonucleotide binding	-
GR7D2IN02FKR6H	GR7D2IN02FKR6Ha	407	1	4	aaat	3	37	48	16	111	Y				---NA---			0	-
GR7D2IN02FL5X9	GR7D2IN02FL5X9b	480	3	3	gga	4	144	155	7	264	Y	GTGGTTATGGCATTCCTGCT	CCACACCCCTCTCATANCCT	144	---NA---			0	-
GR7D2IN02FL5X9	GR7D2IN02FL5X9c	480	3	3	ggt	6	156	173	7	264	Y	GTGGTTATGGCATTCCTGCT	CCACACCCCTCTCATANCCT	144	---NA---			0	-
GR7D2IN02FL5X9	GR7D2IN02FL5X9a	480	3	6	tggata	3	2	19	7	264	N				---NA---			0	-
GR7D2IN02FL6RT	GR7D2IN02FL6RTa	396	1	2	ta	6	215	226	52	129	N	ACCCATCGACATCCACATTT	CCAACCCGTGAACAGGTCTA	290	---NA---			0	-
GR7D2IN02FLFTS	GR7D2IN02FLFTSa	479	1	3	gaa	4	164	175	71	301	Y	GTGGATATGGCCAAAGAGGA	CAGGCAATTCAGCAACAGAA	213	unnamed protein product [Vitis vinifera]	1.59994e-23	78.0%	0	-
GR7D2IN02FLWOU	GR7D2IN02FLWOUa	496	1	3	ttc	4	53	64	214	495	N	CCTTTCGACCACGACAAAAT	TCTTTCGTCTCCGATCTGCT	183	mevalonate kinase	5.93024e-10	86.7%	5	P:phosphate metabolic process; F:mevalonate kinase activity; F:ATP binding; C:cytoplasm; P:isoprenoid biosynthetic process	-
GR7D2IN02FLXVW	GR7D2IN02FLXVWa	205	1	4	acta	3	187	198	2	49	N				---NA---			0	-
GR7D2IN02FLZVV	GR7D2IN02FLZVVa	487	1	3	aga	5	438	452	85	486	Y	CTCAACCAAGCCGTCTTCTC	AGAGCCATATCCGATACCCC	153	dna-binding protein	1.55883e-15	82.8%	6	P:transcription, DNA-dependent; C:intracellular membrane-bounded organelle; P:response to carbohydrate stimulus; F:transcription factor activity; F:sequence-specific DNA binding; P:regulation of transcription	-
GR7D2IN02FM1EP	GR7D2IN02FM1EPa	488	2	4	aatt	3	165	176	228	488	N	GGGAAGTTACCAATCCCCTT	GCTGACCTACTTGAGCCAGG	286	---NA---			0	-
GR7D2IN02FM1EP	GR7D2IN02FM1EPb	488	2	2	ca	5	278	287	228	488	Y	GGGAAGTTACCAATCCCCTT	GCTGACCTACTTGAGCCAGG	286	---NA---			0	-
GR7D2IN02FM1X5	GR7D2IN02FM1X5a	470	2	2	ag	10	333	352	190	375	Y	TCATTCGCAAACAGATCGAG	ACAATGCGCTTCATTCCTCT	192	predicted protein [Populus trichocarpa]	1.982e-30	92.6%	2	P:biological_process; C:cellular_component
GR7D2IN02FM1X5	GR7D2IN02FM1X5b	470	2	2	ag	8	447	462	190	375	N				predicted protein [Populus trichocarpa]	1.982e-30	92.6%	2	P:biological_process; C:cellular_component
GR7D2IN02FM9NA	GR7D2IN02FM9NAb	389	2	3	aag	4	54	65	76	381	N	AGGGTTAGGGTTTTGCATCA	GCTTGTGTCCCTCTTTCAGC	107	tcp domain class transcription factor	6.96835e-28	95.4%	4	C:intracellular part; F:ATP binding; P:protein folding; F:unfolded protein binding	-
GR7D2IN02FM9NA	GR7D2IN02FM9NAa	389	2	6	tagggt	3	20	37	76	381	N				tcp domain class transcription factor	6.96835e-28	95.4%	4	C:intracellular part; F:ATP binding; P:protein folding; F:unfolded protein binding	-
GR7D2IN02FMD9R	GR7D2IN02FMD9Ra	516	2	2	ga	5	346	355	151	459	Y	ATTGCAAAGAATAGCCCGTG	CACGCGTTCTCCATAACTGA	191	unnamed protein product [Vitis vinifera]	9.60623e-33	90.0%	2	P:biological_process; C:cellular_component
GR7D2IN02FMD9R	GR7D2IN02FMD9Rb	516	2	2	tc	5	489	498	151	459	N				unnamed protein product [Vitis vinifera]	9.60623e-33	90.0%	2	P:biological_process; C:cellular_component
GR7D2IN02FMN9D	GR7D2IN02FMN9Da	399	1	6	tggtga	4	10	33	114	389	N				signal peptidase i family protein	2.90617e-30	85.1%	6	C:organelle envelope; P:plastid membrane organization; P:protein metabolic process; C:intrinsic to membrane; C:chloroplast thylakoid; F:peptidase activity, acting on L-amino acid peptides	-
GR7D2IN02FN66B	GR7D2IN02FN66Ba	421	1	3	agg	7	262	282	132	371	Y	CATCTCCGCCATGAACTTCT	TCAAAGTCCAATGCCAACAA	252	---NA---			0	-
GR7D2IN02FN8PV	GR7D2IN02FN8PVa	569	1	3	att	4	286	297	11	217	N	CCCAAGTGACCGTCAGAAAT	TAAAAAGCCATTCAGTCCCG	256	---NA---			0	-
GR7D2IN02FNCIF	GR7D2IN02FNCIFa	506	1	3	atg	4	434	445	1	435	N	AGTGGTATGAGTTGGGGTCG	GAGTGAACCCGGGCTTTTAG	129	sac domain protein 2	8.08116e-50	90.4%	2	P:biological_process; C:cellular_component
GR7D2IN02FNIRP	GR7D2IN02FNIRPa	64	1	2	ta	15	33	62	0	0	N				---NA---			0	-
GR7D2IN02FNPP8	GR7D2IN02FNPP8b	406	2	3	tct	5	97	111	13	210	Y	AAATGGCAGAAGAAGACCCA	GGAAAGCATTTCGCAAACTC	259	predicted protein [Populus trichocarpa]	6.68286	80.0%	2	F:nucleic acid binding; F:nucleotide binding	-
GR7D2IN02FNPP8	GR7D2IN02FNPP8a	406	2	3	tct	6	13	30	13	210	Y				predicted protein [Populus trichocarpa]	6.68286	80.0%	2	F:nucleic acid binding; F:nucleotide binding	-
GR7D2IN02FNRSK	GR7D2IN02FNRSKa	514	1	4	acaa	3	464	475	56	268	N	CAAAGCACCCCAATTCAACT	TGGTGTTGTTGCTGGACTTG	121	---NA---			0	-
GR7D2IN02FNSM2	GR7D2IN02FNSM2a	425	1	3	ata	4	406	417	88	423	Y				zinc finger family protein	2.89966e-19	83.1%	1	F:transition metal ion binding	-
GR7D2IN02FNZFE	GR7D2IN02FNZFEa	412	2	3	gct	6	365	382	149	412	Y	CAAGATGCAGAACTCGTCCA	TTCTTACGACGACGACGACA	263	calcium binding protein	1.98504e-12	77.2%	1	F:metal ion binding	-
GR7D2IN02FNZFE	GR7D2IN02FNZFEb	412	2	3	gtc	4	389	400	149	412	Y				calcium binding protein	1.98504e-12	77.2%	1	F:metal ion binding	-
GR7D2IN02FNZME	GR7D2IN02FNZMEa	474	1	6	cacact	3	95	112	12	197	Y	GGCTTAGCGTCATGGTGACT	TAAGAAATCCGGAGGTGTGC	295	hydroxyproline-rich glycoprotein family protein	2.00319e-25	87.0%	2	P:biological_process; C:cellular_component
GR7D2IN02FO3PQ	GR7D2IN02FO3PQa	440	1	2	ct	5	85	94	33	440	Y	GCCACGATGTCAACAACAAC	TCATGCCTAGAGCACGAAGA	200	caax amino terminal protease family	0.00188287	60.4%	1	C:membrane
GR7D2IN02FO7WZ	GR7D2IN02FO7WZa	174	1	2	ga	7	120	133	0	0	N	GTTCCAACGGGTTTGAAAGA	CCACGATCTCCTAAACGACC	124	---NA---			0	-
GR7D2IN02FONZV	GR7D2IN02FONZVa	544	1	3	gga	4	488	499	281	499	Y	ATCGGTTCAGCGTTGGTTAC	GTGATCGTGATCGTGTTGGA	242	---NA---			0	-
GR7D2IN02FPG8M	GR7D2IN02FPG8Ma	513	1	2	ca	5	498	507	103	513	Y				secretory carrier membrane protein family protein	2.40281e-36	83.2%	4	C:intracellular membrane-bounded organelle; F:transporter activity; P:protein transport; C:integral to membrane	-
GR7D2IN02FPPC7	GR7D2IN02FPPC7a	504	1	3	tga	4	231	242	269	400	N	AGCGTAAGAATGGTGGGATG	TCTCCACAAACTGATGCTGC	239	af361609_1at1g27760 t22c5_5	1.91175e-11	87.9%	2	P:response to osmotic stress; C:intracellular membrane-bounded organelle	-
GR7D2IN02FPS8M	GR7D2IN02FPS8Ma	209	3	2	ta	6	170	181	40	129	N				---NA---			0	-
GR7D2IN02FPS8M	GR7D2IN02FPS8Mb	209	3	6	agagag	4	181	204	40	129	N				---NA---			0	-
GR7D2IN02FPS8M	GR7D2IN02FPS8Mc	209	3	2	ga	13	182	207	40	129	N				---NA---			0	-
GR7D2IN02FPVYV	GR7D2IN02FPVYVa	306	1	2	at	8	269	284	117	215	N				---NA---			0	-
GR7D2IN02FPWOG	GR7D2IN02FPWOGa	515	1	3	aac	5	452	466	296	439	N	AGACCCATTTTGTTAGGGGG	ATTTCGTGGAATTTATGCCG	255	---NA---			0	-
GR7D2IN02FQ3R9	GR7D2IN02FQ3R9a	330	1	3	aga	4	14	25	56	151	N				---NA---			0	-
GR7D2IN02FQ44C	GR7D2IN02FQ44Ca	486	1	3	atg	4	216	227	3	152	N	CACCTTTGCACCGTACCTTT	AAAATCCTTGCGTGGAGCTA	295	glyoxalase ii	5.37494e-53	91.3%	4	F:transition metal ion binding; P:lactate metabolic process; F:thiolester hydrolase activity; C:plastid	EC:3.1.2.0
GR7D2IN02FQ4DV	GR7D2IN02FQ4DVa	427	1	5	atcag	3	341	355	98	172	N	ATGACACCGCATCTCTTTCC	TTTGTATGCTACGAGGAAGGG	225	---NA---			0	-
GR7D2IN02FQBCC	GR7D2IN02FQBCCa	521	1	3	ttc	4	84	95	182	520	N	TTTCCTGCTTTAATTGGTGC	CGAATGGCTCGGAATCTTTA	200	map kinase-like protein	2.1991e-37	86.8%	3	F:protein kinase activity; F:ATP binding; P:protein amino acid phosphorylation	-
GR7D2IN02FQF1U	GR7D2IN02FQF1Ub	475	2	3	gga	6	102	119	1	144	Y	AGGATGGGACATGGACAAAG	CTCTCCAGCACCTCATGTCA	100	---NA---			0	-
GR7D2IN02FQF1U	GR7D2IN02FQF1Ua	475	2	6	ggaggc	6	9	44	1	144	Y				---NA---			0	-
GR7D2IN02FQLCV	GR7D2IN02FQLCVa	530	3	3	tct	4	389	400	266	469	Y	CTGCAGCTCAAAAGGAAAGG	TAGCAAAGCAACAGGAAGCA	102	---NA---			0	-
GR7D2IN02FQLCV	GR7D2IN02FQLCVb	530	3	6	aggatc	3	445	462	266	469	Y	CTGCAGCTCAAAAGGAAAGG	TCTGGTACTCTATCATCCGCC	161	---NA---			0	-
GR7D2IN02FQLCV	GR7D2IN02FQLCVc	530	3	3	tct	5	505	519	266	469	N				---NA---			0	-
GR7D2IN02FQLS9	GR7D2IN02FQLS9c	454	4	2	tg	5	134	143	105	452	Y	CCCTCGTTGCTTTTAGCTTG	CCAATGAATCCCCAAAAATG	155	gdsl-motif lipase hydrolase family protein	7.49137e-13	92.3%	4	C:extracellular region; F:hydrolase activity; C:intracellular membrane-bounded organelle; P:lipid metabolic process	-
GR7D2IN02FQLS9	GR7D2IN02FQLS9b	454	4	6	acaaaa	3	47	64	105	452	N	TGGTGGACTCAACAACAACAA	CCAATGAATCCCCAAAAATG	216	gdsl-motif lipase hydrolase family protein	7.49137e-13	92.3%	4	C:extracellular region; F:hydrolase activity; C:intracellular membrane-bounded organelle; P:lipid metabolic process	-
GR7D2IN02FQLS9	GR7D2IN02FQLS9a	454	4	3	caa	6	19	36	105	452	N				gdsl-motif lipase hydrolase family protein	7.49137e-13	92.3%	4	C:extracellular region; F:hydrolase activity; C:intracellular membrane-bounded organelle; P:lipid metabolic process	-
GR7D2IN02FQLS9	GR7D2IN02FQLS9d	454	4	2	ct	14	357	384	105	452	Y				gdsl-motif lipase hydrolase family protein	7.49137e-13	92.3%	4	C:extracellular region; F:hydrolase activity; C:intracellular membrane-bounded organelle; P:lipid metabolic process	-
GR7D2IN02FQQ7R	GR7D2IN02FQQ7Ra	73	1	2	ta	5	50	59	0	0	N				---NA---			0	-
GR7D2IN02FQSZR	GR7D2IN02FQSZRa	324	1	2	ct	6	39	50	70	180	N				---NA---			0	-
GR7D2IN02FR45N	GR7D2IN02FR45Na	476	2	6	gagaac	3	372	389	1	456	Y	TCGTGAGAATCAGGAGGCTT	GGAGGAGGAGATCGTGATGA	195	o-linked c transferase	5.81489e-33	78.9%	2	P:protein amino acid glycosylation; F:transferase activity	-
GR7D2IN02FR45N	GR7D2IN02FR45Nb	476	2	3	ctc	4	463	474	1	456	N				o-linked c transferase	5.81489e-33	78.9%	2	P:protein amino acid glycosylation; F:transferase activity	-
GR7D2IN02FR5PP	GR7D2IN02FR5PPa	344	1	2	tc	10	282	301	44	211	N	GACACGCATGTTGAAGTGCT	GAAGAAAAGAAAAAGGACCGA	295	---NA---			0	-
GR7D2IN02FR7B8	GR7D2IN02FR7B8a	514	2	2	ag	13	460	485	157	396	N				aminophospholipid atpase	3.38409e-06	72.1%	4	F:ATPase activity, coupled to transmembrane movement of ions; F:nucleotide binding; P:metabolic process; C:membrane	-
GR7D2IN02FR7B8	GR7D2IN02FR7B8b	514	2	6	agacag	3	484	501	157	396	N				aminophospholipid atpase	3.38409e-06	72.1%	4	F:ATPase activity, coupled to transmembrane movement of ions; F:nucleotide binding; P:metabolic process; C:membrane	-
GR7D2IN02FR9WA	GR7D2IN02FR9WAa	460	1	4	tttc	3	204	215	1	444	Y	AAAACATGCAAGGCATTTCC	GGAAGCTTAGGTGCAGTTCG	290	noc2l_arath ame: full=nucleolar complex protein 2 homolog short=protein noc2 homolog	1.03789e-52	84.4%	1	P:biological_process
GR7D2IN02FRCD4	GR7D2IN02FRCD4a	427	1	3	aat	6	292	309	45	158	N	TTGGCCTACTGAAACCCAAG	CATTTAACCCATGGCCTGAC	121	---NA---			0	-
GR7D2IN02FRMUY	GR7D2IN02FRMUYa	430	1	5	ttttg	3	415	429	3	101	N				---NA---			0	-
GR7D2IN02FRZDQ	GR7D2IN02FRZDQa	507	3	3	att	5	193	207	127	327	Y	CATAGGCAGGAATTTTCCGA	CAGTTCAGTTTGGATTGGCA	273	---NA---			0	-
GR7D2IN02FRZDQ	GR7D2IN02FRZDQb	507	3	2	ag	14	463	490	127	327	N				---NA---			0	-
GR7D2IN02FRZDQ	GR7D2IN02FRZDQc	507	3	2	ag	8	492	507	127	327	N				---NA---			0	-
GR7D2IN02FS9UI	GR7D2IN02FS9UIa	56	1	2	tc	5	37	46	0	0	N				---NA---			0	-
GR7D2IN02FSGJ7	GR7D2IN02FSGJ7a	514	1	4	taat	3	292	303	1	36	N	GCCTTATCAATGAGAAAGGGA	TCTAATCAAAGTGGGTCATGG	272	---NA---			0	-
GR7D2IN02FSH84	GR7D2IN02FSH84a	130	5	2	tg	8	1	16	18	128	N				---NA---			2	C:intracellular; F:zinc ion binding
GR7D2IN02FSH84	GR7D2IN02FSH84b	130	5	2	gt	6	34	45	18	128	Y				---NA---			2	C:intracellular; F:zinc ion binding
GR7D2IN02FSH84	GR7D2IN02FSH84c	130	5	2	gt	6	66	77	18	128	Y				---NA---			2	C:intracellular; F:zinc ion binding
GR7D2IN02FSH84	GR7D2IN02FSH84d	130	5	2	ac	6	86	97	18	128	Y				---NA---			2	C:intracellular; F:zinc ion binding
GR7D2IN02FSH84	GR7D2IN02FSH84e	130	5	2	ac	6	117	128	18	128	Y				---NA---			2	C:intracellular; F:zinc ion binding
GR7D2IN02FSPM1	GR7D2IN02FSPM1a	507	1	6	gaagag	5	127	156	356	463	N	ACTGCACCAGAAAAGCCTGT	TCGTAGTGATCTGAGCACCG	295	attic110 tic110	9.40825e-46	82.7%	3	P:protein import; P:plastid organization; C:chloroplast inner membrane	-
GR7D2IN02FSS37	GR7D2IN02FSS37a	68	1	2	tc	5	59	68	0	0	N				---NA---			0	-
GR7D2IN02FSTQS	GR7D2IN02FSTQSa	191	1	4	tctt	3	118	129	3	83	N				---NA---			0	-
GR7D2IN02FT34Z	GR7D2IN02FT34Za	417	1	2	ag	5	336	345	20	118	N	AGCAAAGAACCATTGCACCT	ATCGCTCTATGCCTTGATGT	130	---NA---			0	-
GR7D2IN02FT4Z2	GR7D2IN02FT4Z2a	494	1	4	tctt	4	64	79	58	195	Y	TGCACACCTACAGGTTCAACA	GCCATCGAACTATACGCCAT	146	---NA---			0	-
GR7D2IN02FTRW8	GR7D2IN02FTRW8a	495	1	4	ggag	3	9	20	1	426	Y				aldo keto reductase family protein	1.38877e-67	95.3%	5	C:plastid envelope; C:cell wall; C:plastid stroma; F:oxidoreductase activity; P:oxidation reduction	-
GR7D2IN02FTTVG	GR7D2IN02FTTVGa	142	1	2	tg	5	132	141	3	116	N				---NA---			0	-
GR7D2IN02FTZB5	GR7D2IN02FTZB5a	413	1	3	tgg	5	53	67	32	214	Y	CAGTCAAGCTCAGTGATGCG	CTTCGTGAGGCAAGTTGACA	106	auxin influx carrier component	3.56422e-16	87.1%	1	C:intrinsic to membrane	-							TMHMM)
GR7D2IN02FTZFK	GR7D2IN02FTZFKa	504	1	3	tta	4	281	292	256	363	Y	CCCGTAGGGATCAAACTTCA	TGCAAGAGGGTTTGCCTATT	187	---NA---			0	-
GR7D2IN02FU74M	GR7D2IN02FU74Ma	118	1	3	gct	6	88	105	57	110	Y				---NA---			0	-
GR7D2IN02FUCHS	GR7D2IN02FUCHSa	304	1	2	ta	7	38	51	71	232	N				---NA---			0	-
GR7D2IN02FUMD8	GR7D2IN02FUMD8a	418	1	3	cac	4	53	64	104	418	N	CGGCTACGAATCACCGAC	TCGCGTAACTTGGATCCTTC	300	---NA---			5	F:structural molecule activity; P:intracellular protein transport; P:vesicle-mediated transport; C:clathrin coat of trans-Golgi network vesicle; C:clathrin coat of coated pit
GR7D2IN02FUWU0	GR7D2IN02FUWU0a	520	2	2	tc	5	158	167	356	463	N	TGCCACTTAAACACCCAAAA	TCAACTGAACATCAGACCCAA	202	---NA---			0	-
GR7D2IN02FUWU0	GR7D2IN02FUWU0b	520	2	3	tta	4	177	188	356	463	N	TGCCACTTAAACACCCAAAA	TCAACTGAACATCAGACCCAA	202	---NA---			0	-
GR7D2IN02FV8EK	GR7D2IN02FV8EKa	443	1	3	aag	4	398	409	44	442	Y	GCGACAGGGAATAGCATTGT	TCCAAACAAAGTCTGCAAGC	299	aig1-like 5 partial	7.67162e-34	81.5%	1	F:GTP binding	-							SUPERFAMILY)
GR7D2IN02FVL8U	GR7D2IN02FVL8Ua	529	1	3	ggt	6	226	243	208	477	Y	AAAATTGCTGTTGAGGGTGG	ACCTGAATCACCAGACCGAC	117	dead-box rna helicase-like protein	3.7093e-11	95.0%	9	C:macromolecular complex; C:external encapsulating structure; C:nuclear lumen; P:RNA splicing, via transesterification reactions with bulged adenosine as nucleophile; F:ATPase activity, coupled; P:response to stress; F:nucleic acid binding; F:helicase activity; F:ATP binding	-
GR7D2IN02FVPI5	GR7D2IN02FVPI5a	483	1	4	tttc	3	55	66	2	376	Y	CCCTTCCATCCCTTTTCTTC	TGATGGGAGTGGACATGTTG	111	unnamed protein product [Vitis vinifera]	7.15513e-34	66.6%	3	P:biological_process; C:cellular_component; C:mitochondrion
GR7D2IN02FVPXC	GR7D2IN02FVPXCa	393	2	2	ga	16	286	317	233	337	Y				---NA---			0	-
GR7D2IN02FVPXC	GR7D2IN02FVPXCb	393	2	2	ta	12	367	390	233	337	N				---NA---			0	-
GR7D2IN02FVQHC	GR7D2IN02FVQHCa	489	1	3	agg	6	151	168	1	366	Y	GGTCTAAAGTGGTGCATGGG	CCCAGAGACGGCAAATGTAT	136	predicted protein [Populus trichocarpa]	3.28989e-37	80.3%	10	C:intracellular membrane-bounded organelle; P:signal transmission; P:chlorophyll biosynthetic process; P:flower development; ; F:sequence-specific DNA binding; P:plastid organization; P:positive regulation of macromolecule biosynthetic process; P:regulation of gene-specific transcription; F:protein binding	-
GR7D2IN02FVTOT	GR7D2IN02FVTOTa	190	1	3	ttg	4	50	61	3	173	Y	CGAAAGAAGGCTGGTACGAA	GCGCCGTGTGTCTCTAAGAA	158	autoinhibited calcium atpase	0.603814	95.0%	7	C:intrinsic to membrane; F:metal ion transmembrane transporter activity; F:cation-transporting ATPase activity; F:protein binding; P:divalent metal ion transport; F:ATP binding; P:ATP biosynthetic process	-
GR7D2IN02FVZB4	GR7D2IN02FVZB4a	313	1	2	ct	5	202	211	57	173	N	TTCCAGACCCAATATCTCGC	TGGGCTCTTCACAATTCACA	266	protein kinase	5.11424	96.3%	4	P:protein modification process; P:response to stress; F:protein kinase activity; F:adenyl ribonucleotide binding	-
GR7D2IN02FW4R6	GR7D2IN02FW4R6a	230	1	3	agc	4	148	159	3	182	Y	CAGAAAGAGCAGCAAAACCC	TGTTCTTCGGTGATTCCTCC	168	---NA---			0	-
GR7D2IN02FWS0S	GR7D2IN02FWS0Sa	452	1	5	aaaat	3	266	280	297	404	N	TTCATGAGAGCAATCCTTCAG	TTTTTGTTGGGAACGAAGAAC	299	---NA---			0	-
GR7D2IN02FWSZI	GR7D2IN02FWSZIa	329	1	2	tg	10	194	213	111	194	N	AGAGAAGTTCGGCAAAAATCA	GCACACATGCCTTCCACTAA	205	---NA---			0	-
GR7D2IN02FX636	GR7D2IN02FX636a	502	1	6	tctgat	3	17	34	1	420	Y				ac007797_21 cyclic nucleotide and calmodulin-regulated ion channel	3.80763e-52	94.2%	3	F:potassium channel activity; C:intrinsic to membrane; P:metal ion transport	-
GR7D2IN02FX6HT	GR7D2IN02FX6HTa	268	1	2	ag	6	110	121	133	234	N	GTTCCGGGGGAGATTGTATT	TTTTTGCAAACCCAACTCAA	134	---NA---			0	-
GR7D2IN02FXEGE	GR7D2IN02FXEGEa	291	3	2	ct	9	61	78	10	165	Y	CAGAACCGGTCAGCTCTCTC	CCCAAAGCAATTCCTCAAAA	177	---NA---			0	-
GR7D2IN02FXEGE	GR7D2IN02FXEGEb	291	3	2	at	12	250	273	10	165	N				---NA---			0	-
GR7D2IN02FXEGE	GR7D2IN02FXEGEc	291	3	2	ct	6	279	290	10	165	N				---NA---			0	-
GR7D2IN02FXFBH	GR7D2IN02FXFBHa	314	1	2	ga	5	58	67	3	80	Y	CACGGATGTAGGCAAGTGTG	ACCAAAGGAAACACCCACAA	242	---NA---			0	-
GR7D2IN02FXGFM	GR7D2IN02FXGFMa	223	1	4	taaa	3	184	195	17	97	N				---NA---			0	-
GR7D2IN02FXGQO	GR7D2IN02FXGQOa	537	1	4	ccaa	3	326	337	221	535	Y	ACGCCAACTCCAATTCAAAC	GGATGCAAAGATCCCTGAAA	127	violaxanthin de-epoxidase	2.08441e-33	71.2%	1	C:intracellular membrane-bounded organelle	-
GR7D2IN02FXJL0	GR7D2IN02FXJL0a	501	1	3	tcc	5	262	276	3	422	Y	TCCCTCTACGCTCCTCTTCA	AAAGAGGCAAAGCACAATGG	253	predicted protein [Populus trichocarpa]	3.31429e-08	60.0%	0	-
GR7D2IN02FXOQT	GR7D2IN02FXOQTa	448	1	3	ttg	6	143	160	2	334	Y	CTGCTGTTGTTGTTGCAGGT	ATGGTTGTGTTCAAGCCACA	156	af166494_1 phloem transcription factor m1	1.51378e-28	96.6%	8	P:defense response; C:intracellular membrane-bounded organelle; C:protein complex; P:signaling pathway; P:flower development; P:phototransduction; P:response to red or far red light; P:positive regulation of macromolecule biosynthetic process	-
GR7D2IN02FXVQ3	GR7D2IN02FXVQ3a	421	1	4	tttc	3	22	33	1	243	Y				at3g16810 k20i9_3	8.43577e-40	82.5%	1	F:nucleic acid binding	-
GR7D2IN02FXZ17	GR7D2IN02FXZ17a	434	1	3	ata	4	415	426	87	221	N				---NA---			0	-
GR7D2IN02FY1VQ	GR7D2IN02FY1VQa	444	3	2	ct	5	206	215	18	251	Y	GCGATAAGCTTGAAGATGGC	AAGATTGGAAGTCTCGGCAA	234	wrky-type dna-binding protein	3.91014e-27	97.1%	7	P:transcription, DNA-dependent; F:protein binding; C:intracellular membrane-bounded organelle; P:response to carbohydrate stimulus; F:transcription factor activity; F:sequence-specific DNA binding; P:regulation of transcription	-
GR7D2IN02FY1VQ	GR7D2IN02FY1VQb	444	3	3	tct	4	264	275	18	251	N	GGCAATGCTAATCGTGACCT	CAGGGGAATGAACTAACCCA	206	wrky-type dna-binding protein	3.91014e-27	97.1%	7	P:transcription, DNA-dependent; F:protein binding; C:intracellular membrane-bounded organelle; P:response to carbohydrate stimulus; F:transcription factor activity; F:sequence-specific DNA binding; P:regulation of transcription	-
GR7D2IN02FY1VQ	GR7D2IN02FY1VQc	444	3	2	tc	6	394	405	18	251	N				wrky-type dna-binding protein	3.91014e-27	97.1%	7	P:transcription, DNA-dependent; F:protein binding; C:intracellular membrane-bounded organelle; P:response to carbohydrate stimulus; F:transcription factor activity; F:sequence-specific DNA binding; P:regulation of transcription	-
GR7D2IN02FY45N	GR7D2IN02FY45Na	575	1	2	ag	5	199	208	394	564	N	CCTCCCTTCTTCTAAGCTCG	TTTCCAAGCGTGTCATAACC	287	---NA---			0	-
GR7D2IN02FYANK	GR7D2IN02FYANKa	484	2	3	tga	5	39	53	20	139	Y	AGAAGCTTCGTCGTCGTGAT	TCTCTTCAACCCATTTCGCT	233	---NA---			0	-
GR7D2IN02FYANK	GR7D2IN02FYANKb	484	2	3	aag	4	268	279	20	139	N	TCGTGTGAGAAAGCGAAATG	TACGCCTCTCAAATTCACCC	182	---NA---			0	-
GR7D2IN02FYK10	GR7D2IN02FYK10a	528	3	5	ggagg	3	208	222	334	528	N	AAAAGCCGTTTTCGTTCTCA	AGAGAATAGTCTTCGCCGCA	278	protein	3.13284e-18	90.4%	0	-
GR7D2IN02FYK10	GR7D2IN02FYK10b	528	3	2	ag	5	280	289	334	528	N	TACCAACGTGGAAGGAGAGG	TTGGGAGCTTGTAATTTCCG	112	protein	3.13284e-18	90.4%	0	-
GR7D2IN02FYK10	GR7D2IN02FYK10c	528	3	3	gag	4	287	298	334	528	N	TACCAACGTGGAAGGAGAGG	TTGGGAGCTTGTAATTTCCG	112	protein	3.13284e-18	90.4%	0	-
GR7D2IN02FYKDA	GR7D2IN02FYKDAa	438	2	4	aaca	4	317	332	5	115	N				---NA---			0	-
GR7D2IN02FYKDA	GR7D2IN02FYKDAb	438	2	4	aaat	3	341	352	5	115	N				---NA---			0	-
GR7D2IN02FYOOZ	GR7D2IN02FYOOZa	465	1	3	tca	4	36	47	74	313	N	CCTTTGCACTCTTTTTGGAA	GCGCAAGATCTCAAAGAAGC	205	---NA---			0	-
GR7D2IN02FYQIY	GR7D2IN02FYQIYa	497	1	2	ca	6	410	421	196	279	N				---NA---			0	-
GR7D2IN02FYQQ5	GR7D2IN02FYQQ5a	398	1	3	ttc	6	378	395	63	398	Y				swib complex baf60b domain-containing expressed	7.70731e-17	82.3%	2	P:biological_process; C:cellular_component
GR7D2IN02FYUB6	GR7D2IN02FYUB6a	462	1	4	tttg	3	308	319	189	386	Y	GCCCAAGAGAAATGACTTCG	TTTCCCAAGTTGGTAGGCAC	258	coatomer delta subunit (delta-coat protein) (delta-cop)	1.017e-07	57.4%	1	C:cytoplasm	-
GR7D2IN02FZE77	GR7D2IN02FZE77a	257	1	2	ct	9	221	238	2	175	N				methyl binding domain protein	0.786471	79.4%	2	F:DNA binding; C:nucleus	-
GR7D2IN02FZS8Y	GR7D2IN02FZS8Ya	88	1	2	ct	9	65	82	1	36	N				---NA---			0	-
GR7D2IN02FZVZN	GR7D2IN02FZVZNa	103	1	2	ag	5	29	38	0	0	N				---NA---			0	-
GR7D2IN02G04RX	GR7D2IN02G04RXa	543	1	5	aaaat	4	79	98	2	175	Y	GCCAATATGGTAGATGATGGA	CTGGAACGTCTTTGTTGGCT	266	---NA---			2	F:aspartic-type endopeptidase activity; P:proteolysis
GR7D2IN02G08NH	GR7D2IN02G08NHa	422	1	5	ttctt	5	90	114	215	271	N				---NA---			0	-
GR7D2IN02G09SQ	GR7D2IN02G09SQa	431	1	4	aaat	3	290	301	2	103	N	ACCTACCCCACCCTTTTGTC	TTAAGCGTTGTTGTTGTGGG	175	---NA---			0	-
GR7D2IN02G0F97	GR7D2IN02G0F97a	261	1	2	tc	8	191	206	0	0	N	GGTTTGGTGCTTTAGGCTTG	GTCGTGGTTGGGAAACAGAG	144	---NA---			0	-
GR7D2IN02G0KJ2	GR7D2IN02G0KJ2a	523	1	3	ggt	4	54	65	150	392	N	GTTGCTCAACGTTTTGGTGG	GCTAGCACATTCCCGTCATT	282	protein	1.12323e-27	82.3%	1	F:binding
GR7D2IN02G0R7I	GR7D2IN02G0R7Ia	481	1	2	at	6	421	432	195	317	N				---NA---			0	-
GR7D2IN02G0Y2U	GR7D2IN02G0Y2Ua	337	1	4	aaag	3	216	227	54	188	N	GCTTATGCTCTTGAGGACGG	TGACAAGCCAGAAAAGCTGA	227	unnamed protein product [Vitis vinifera]	3.38339e-20	90.3%	1	C:intracellular membrane-bounded organelle	-
GR7D2IN02G1AEH	GR7D2IN02G1AEHa	496	1	3	ttc	4	391	402	1	327	N	TCCACAAAGCCCAAGAAAAC	CAATGCAAACAAACTTGCCA	135	protein	3.18016e-45	81.7%	1	C:membrane	-
GR7D2IN02G1CAO	GR7D2IN02G1CAOa	199	2	2	ag	6	141	152	1	78	N				---NA---			0	-
GR7D2IN02G1CAO	GR7D2IN02G1CAOb	199	2	2	ga	21	153	194	1	78	N				---NA---			0	-
GR7D2IN02G1FVA	GR7D2IN02G1FVAa	444	2	3	aat	4	116	127	286	432	N	CCAAACAGTCTCCTTTCCCA	TCTGGGAAAGTGGAGGAGAA	154	---NA---			0	-
GR7D2IN02G1FVA	GR7D2IN02G1FVAb	444	2	4	taaa	3	258	269	286	432	N	TTCTCCTCCACTTTCCCAGA	GATCGTCTGCCGTCTCTACC	216	---NA---			0	-
GR7D2IN02G1J3T	GR7D2IN02G1J3Ta	79	1	3	aca	6	16	33	3	74	Y				---NA---			0	-
GR7D2IN02G1N79	GR7D2IN02G1N79a	469	1	3	gaa	4	92	103	71	385	Y	GTGGATATGGCCAAAGAGGA	CAGGCAATTCAGCAACAGAA	214	unnamed protein product [Vitis vinifera]	5.54789e-30	78.75%	2	P:biological_process; C:cellular_component
GR7D2IN02G1PPK	GR7D2IN02G1PPKa	461	1	4	aaac	3	17	28	123	413	N				gtp-binding protein	2.65777e-32	90.6%	3	F:guanyl ribonucleotide binding; P:transport;	-
GR7D2IN02G1Q4A	GR7D2IN02G1Q4Aa	376	1	3	tac	6	298	315	124	348	Y	CCGCCTTCTCCTCTTCTTCT	CCGCTTCGATTCACTCGTTA	189	atp-dependent clp protease atp-binding subunit erd1 protein precursor	24.8366	83.5%	5	C:plastid envelope; C:plastid stroma; F:nucleoside-triphosphatase activity; P:macromolecule metabolic process; F:adenyl ribonucleotide binding	EC:3.6.1.15
GR7D2IN02G1SD6	GR7D2IN02G1SD6a	349	1	2	ct	7	227	240	202	324	Y	TGCTCTTGGTCTTCCCTTGT	CCCACATAGTCCCCAAGTGT	127	predicted protein [Populus trichocarpa]	8904.9	90.0%	0	-
GR7D2IN02G1TD1	GR7D2IN02G1TD1a	436	1	3	gct	5	299	313	3	431	Y	TTGAAGTTTCTGGCGCTTTT	CTCTGCCCACCAAGATTAGC	245	protein kinase	1.52009e-12	641.25	4	F:protein binding; F:protein kinase activity; C:plastid; F:nucleotide binding	-
GR7D2IN02G28QU	GR7D2IN02G28QUa	378	1	2	tc	7	214	227	309	377	N	AAATGGGAAAGCCGAGAAGT	GGAGAATTTTGGGGTTGTGA	150	---NA---			0	-
GR7D2IN02G2BTH	GR7D2IN02G2BTHa	176	1	2	at	11	148	169	94	174	Y				---NA---			0	-
GR7D2IN02G2FLR	GR7D2IN02G2FLRa	203	1	2	ct	6	191	202	0	0	N				---NA---			0	-
GR7D2IN02G2J7E	GR7D2IN02G2J7Ea	526	1	2	ga	5	505	514	3	317	N				---NA---			0	-
GR7D2IN02G2J9U	GR7D2IN02G2J9Ua	518	1	3	atc	4	123	134	276	434	N	GTGGATTCCTCCCAGTCATC	ACCATCTTCGTCGTCGTTTC	222	protein	4.48301e-14	59.6%	2	P:biological_process; C:cellular_component
GR7D2IN02G2LUI	GR7D2IN02G2LUIa	496	1	4	cttt	3	160	171	2	415	Y	ATTTCTCCAATCCCCTTTGC	CTGGTTCCAATTCCTGGCTA	222	transcription factor div1	4.46751e-66	89.1%	3	P:regulation of gene expression; F:nucleic acid binding; C:intracellular membrane-bounded organelle	-
GR7D2IN02G2ON2	GR7D2IN02G2ON2a	413	1	3	aca	5	42	56	115	348	N				protein	2.84652e-35	94.6%	3	F:kinase activity; P:protein modification process; F:adenyl ribonucleotide binding	-
GR7D2IN02G2OPP	GR7D2IN02G2OPPa	490	2	4	ttaa	3	44	55	138	236	N				mitochondrial benzaldehyde dehydrogenase	7.1153e-25	92.7%	5	F:aldehyde dehydrogenase [NAD	P)+] activity; P:metabolic process; F:adenyl ribonucleotide binding; P:response to metal ion; C:plastid	tmhmm (TMHMM)
GR7D2IN02G2OPP	GR7D2IN02G2OPPb	490	2	3	cat	4	127	138	138	236	N				mitochondrial benzaldehyde dehydrogenase	7.1153e-25	92.7%	5	F:aldehyde dehydrogenase [NAD	P)+] activity; P:metabolic process; F:adenyl ribonucleotide binding; P:response to metal ion; C:plastid	tmhmm (TMHMM)
GR7D2IN02G2PBT	GR7D2IN02G2PBTa	315	1	6	gctgat	4	289	312	143	268	N				---NA---			0	-
GR7D2IN02G2TWO	GR7D2IN02G2TWOb	434	2	6	tatttt	4	291	314	1	117	N	CTTGAAACTCCAGCTTCCCA	CAAAGGGACTCTCTGCCTTG	276	---NA---			0	-
GR7D2IN02G2TWO	GR7D2IN02G2TWOa	434	2	3	act	6	38	55	1	117	Y				---NA---			0	-
GR7D2IN02G2W3O	GR7D2IN02G2W3Oa	454	1	3	tga	5	99	113	226	438	N	ATGATGTGGAGCTTGAAGGG	TCTTCACCCGAGATTGAACC	140	predicted protein [Populus trichocarpa]	5.72373e-07	61.0%	0	-
GR7D2IN02G343P	GR7D2IN02G343Pa	348	1	2	ta	5	118	127	25	165	Y	TTGATGCTTGTGGCTTTCAG	ATTTGGTCTGGTCTGGTGCT	273	---NA---			0	-
GR7D2IN02G37HK	GR7D2IN02G37HKa	539	1	3	ctt	4	411	422	156	236	N	TGCAGAAATCATTGGTTGGA	ACTTCGGCAATTCACTGCTA	198	---NA---			0	-
GR7D2IN02G3GJF	GR7D2IN02G3GJFa	480	1	4	atta	3	81	92	133	252	N	GCTCACGTGGATGGAGTTAAT	GTTTTGTTCGGACTTGGGAA	153	---NA---			0	-
GR7D2IN02G3LHT	GR7D2IN02G3LHTa	139	3	2	tc	6	9	20	0	0	N				---NA---			0	-
GR7D2IN02G3LHT	GR7D2IN02G3LHTb	139	3	2	ag	8	88	103	0	0	N				---NA---			0	-
GR7D2IN02G3LHT	GR7D2IN02G3LHTc	139	3	2	tg	6	106	117	0	0	N				---NA---			0	-
GR7D2IN02G3NZ2	GR7D2IN02G3NZ2a	463	1	2	ag	9	18	35	69	344	N				gibberellin 20-oxidase	1.36499e-28	77.7%	3	P:metabolic process; F:transition metal ion binding; F:oxidoreductase activity	-
GR7D2IN02G3QWL	GR7D2IN02G3QWLb	574	3	3	ggc	6	212	229	9	464	Y	CCACTTTGCAAGGGATTGTT	CAACGAGAACTGTTGGGACA	117	---NA---			2	F:nucleic acid binding; F:zinc ion binding								TMHMM), SSF57756	SUPERFAMILY)
GR7D2IN02G3QWL	GR7D2IN02G3QWLa	574	3	3	gtg	4	90	101	9	464	Y	GCAGAGGTGGAGGTGGTAGA	CCACTCTCACCGCACTTGTA	157	---NA---			2	F:nucleic acid binding; F:zinc ion binding								TMHMM), SSF57756	SUPERFAMILY)
GR7D2IN02G3QWL	GR7D2IN02G3QWLc	574	3	3	tcg	4	378	389	9	464	Y	TCCCAACAGTTCTCGTTGAA	CCCTACGTACGGAAACGAAA	240	---NA---			2	F:nucleic acid binding; F:zinc ion binding								TMHMM), SSF57756	SUPERFAMILY)
GR7D2IN02G44LO	GR7D2IN02G44LOa	66	1	2	tc	7	53	66	2	43	N				---NA---			0	-
GR7D2IN02G4BCE	GR7D2IN02G4BCEa	477	1	2	ga	7	391	404	140	451	Y	GCATCTCCATTCGATGACCT	CATCTTTTTCCTAGCTGCACA	234	heat shock protein binding	8.45531e-08	75.0%	2	C:cytoplasmic part; C:membrane	-
GR7D2IN02G4DYJ	GR7D2IN02G4DYJa	437	1	3	gct	4	311	322	243	359	Y	ACTGAGAGCTCGAGTGAGGC	GATTGCAATGATGTTGGCAC	195	t-complex protein 1 epsilon subunit	1.51309e-12	96.8%	4	P:cellular protein metabolic process; C:intracellular part; F:protein binding; F:adenyl ribonucleotide binding	-
GR7D2IN02G4GJU	GR7D2IN02G4GJUa	417	2	2	tg	6	216	227	74	316	Y	GAAGCCCAACAAACAAAGGA	TGCCCATGATTTGACCTACA	124	---NA---			0	-
GR7D2IN02G4GJU	GR7D2IN02G4GJUb	417	2	2	ga	12	230	253	74	316	Y	GAAGCCCAACAAACAAAGGA	TGCCCATGATTTGACCTACA	124	---NA---			0	-
GR7D2IN02G4J2C	GR7D2IN02G4J2Ca	485	1	2	tc	7	472	485	275	424	N				trna-binding region domain-containing protein	4.13458e-37	79.2%	1	F:tRNA binding	-
GR7D2IN02G4KAM	GR7D2IN02G4KAMa	474	1	2	at	5	73	82	81	473	N	GCAACCTAGCCATCCTCAAG	CCGCATAATTACCCTGCTGT	170	o-linked c transferase	3.30717e-65	60.0%	3	P:protein amino acid glycosylation; F:transferase activity; F:protein binding	-
GR7D2IN02G4MZN	GR7D2IN02G4MZNa	419	2	4	tggg	3	157	168	43	219	Y	TTTCTGATCGGTCCAACTCC	TTGGGATCATCACGAATTGA	255	---NA---			0	-
GR7D2IN02G4MZN	GR7D2IN02G4MZNb	419	2	2	ga	5	176	185	43	219	Y	TTTCTGATCGGTCCAACTCC	TTGGGATCATCACGAATTGA	255	---NA---			0	-
GR7D2IN02G4Q41	GR7D2IN02G4Q41a	333	1	4	cttt	3	170	181	3	185	Y	CTGGAATCGAAGGTTCCAAA	ACCCCTCCCCGTCTTTC	130	---NA---			0	-
GR7D2IN02G4SCX	GR7D2IN02G4SCXa	471	1	3	tct	4	42	53	24	404	Y	CAAGATGGGTGTTCTGGGTT	AAGTGCTCGTCTTTCCTCCA	104	af200824_1purple acid phosphatase precursor	3.41921e-36	87.1%	3	F:transition metal ion binding; C:extracellular region part; F:acid phosphatase activity	EC:3.1.3.0							TMHMM)
GR7D2IN02G5AV5	GR7D2IN02G5AV5a	320	1	4	ttta	3	66	77	152	319	N				predicted protein [Populus trichocarpa]	72.9739	8.06667e+13	3	F:adenyl nucleotide binding; P:metabolic process; F:oxidoreductase activity, acting on the CH-CH group of donors	-
GR7D2IN02G5BDK	GR7D2IN02G5BDKa	448	1	5	aaaac	3	163	177	108	191	Y	GGTGGAGGTTTCACAGCAAT	TTGGTTTCTGGGTCTAAGGG	299	---NA---			0	-
GR7D2IN02G5PUM	GR7D2IN02G5PUMa	469	1	4	gaaa	3	211	222	11	172	N	TTTTGGCAAGAGAAGGGCTA	GAAAATCCCTTTTTCTGGGG	232	unnamed protein product [Vitis vinifera]	2.88199e-05	49.5%	4	F:metal ion binding; F:zinc ion binding; F:protein binding; F:DNA binding
GR7D2IN02G5QN0	GR7D2IN02G5QN0b	332	3	4	aaat	3	134	145	54	140	N	AACTTGGTGACACACTTTCCA	TCTGAGTCTCTGACTGCATGG	134	---NA---			0	-
GR7D2IN02G5QN0	GR7D2IN02G5QN0c	332	3	4	ataa	3	201	212	54	140	N	AACTTGGTGACACACTTTCCA	TCTGAGTCTCTGACTGCATGG	134	---NA---			0	-
GR7D2IN02G5QN0	GR7D2IN02G5QN0a	332	3	2	ac	5	2	11	54	140	N				---NA---			0	-
GR7D2IN02G5U2K	GR7D2IN02G5U2Ka	454	1	2	ta	8	75	90	191	433	N	CAGTTATGCAGGCCTCTCCT	TACCGTTCCTCCTCCAACAC	179	---NA---			0	-
GR7D2IN02G5X2W	GR7D2IN02G5X2Wa	242	1	2	ta	11	108	129	13	141	Y	GGGGAGGAAGTGACATCTGA	TGCCTTGGTATTGTTTCTTGT	156	---NA---			0	-
GR7D2IN02G5ZNM	GR7D2IN02G5ZNMa	457	1	4	caag	3	10	21	164	442	N				rna-dependent rna polymerase	1.68747e-23	82.8%	11	P:phyllome development; P:cell recognition; P:floral organ development; F:binding; C:intracellular membrane-bounded organelle; F:RNA polymerase activity; P:innate immune response; P:floral whorl development; P:production of siRNA involved in RNA interference; P:immune effector process; P:gene silencing by miRNA	-
GR7D2IN02G65RL	GR7D2IN02G65RLa	514	1	4	cttg	3	439	450	1	294	N	CCTTCTGATCATCCCCAAAA	GTGGGGGAAGACGTATGCTA	285	nbs-lrr resistance protein	3.44082e-19	68.3%	3	C:intracellular; F:ATP binding; P:apoptosis	-
GR7D2IN02G6AZG	GR7D2IN02G6AZGa	493	1	3	gaa	4	50	61	93	491	N	GGAATTGGAGGAAAAGGAGG	AAGCAAGAGTTTTCCCAGCA	254	rna helicase	7.06596e-48	89.4%	3	F:nucleic acid binding; F:ATP binding; F:ATP-dependent helicase activity	-
GR7D2IN02G6GKU	GR7D2IN02G6GKUa	538	1	6	tttctt	3	457	474	367	513	Y	TCAAGAGAACGGAGGGTCTT	TATGCNCTTGGTTGATGCTG	188	---NA---			0	-
GR7D2IN02G6MZZ	GR7D2IN02G6MZZa	392	1	3	tca	4	238	249	3	269	Y	TGGCCAATAGAACCTTCCAG	CCAACCTCCTTACCTGCAAA	281	predicted protein [Populus trichocarpa]	3.84093e-32	76.7%	0	-
GR7D2IN02G6OQF	GR7D2IN02G6OQFa	358	1	3	tca	4	254	265	47	289	Y				predicted protein [Populus trichocarpa]	6.83813e-18	7.92222e+13	2	C:cullin-RING ubiquitin ligase complex; C:membrane	-
GR7D2IN02G72I9	GR7D2IN02G72I9a	413	1	6	ttttct	3	237	254	160	336	Y	TTTCTTTGGGACAAAGTCGG	CTCACAGGGTCACAGCTGAA	275	---NA---			0	-
GR7D2IN02G7MNT	GR7D2IN02G7MNTa	112	1	3	cag	5	80	94	0	0	N				---NA---			0	-
GR7D2IN02G7NX8	GR7D2IN02G7NX8a	409	2	4	ttct	3	190	201	2	115	N	TGAGCCCAGCTCTCATTTTT	GACCGTTTTCATTGCTCCTC	221	predicted protein [Populus trichocarpa]	14.8217	97.0%	2	P:macromolecule metabolic process; F:binding	-
GR7D2IN02G7NX8	GR7D2IN02G7NX8b	409	2	5	ggaaa	3	393	407	2	115	N				predicted protein [Populus trichocarpa]	14.8217	97.0%	2	P:macromolecule metabolic process; F:binding	-
GR7D2IN02G7P6V	GR7D2IN02G7P6Va	420	1	3	aga	4	193	204	169	345	Y	CTGCCACCTCTTCCCTTCTT	GGAGGACAGAAGCAGTCTGG	186	---NA---			0	-
GR7D2IN02G7QCZ	GR7D2IN02G7QCZa	532	1	3	gtc	4	282	293	3	434	Y	CAAAAGCCTCAATTTGGGAA	ACCTTTTCCCGACTCCAAGT	249	---NA---			0	-
GR7D2IN02G7TT0	GR7D2IN02G7TT0a	484	1	2	ct	5	57	66	219	347	N	TCATATACTGGCTGCTCCCC	CTCAGCACCTGCTACACCAA	256	predicted protein [Populus trichocarpa]	0.000822137	71.0%	3	F:small GTPase regulator activity; F:transition metal ion binding; P:regulation of ARF protein signal transduction	-
GR7D2IN02G7WMC	GR7D2IN02G7WMCa	363	1	2	at	7	346	359	147	254	N				---NA---			0	-
GR7D2IN02G80C4	GR7D2IN02G80C4b	490	2	3	ctt	4	229	240	18	461	Y	GAGCTTGAGCAATGGTGCTA	CCCGTCTTTCTCGGTATCAA	118	haloacid dehalogenase-like hydrolase family protein	2.07665e-24	71.9%	3	C:plastid envelope; C:plastid stroma; F:catalytic activity	-
GR7D2IN02G80C4	GR7D2IN02G80C4a	490	2	4	agac	4	2	17	18	461	N				haloacid dehalogenase-like hydrolase family protein	2.07665e-24	71.9%	3	C:plastid envelope; C:plastid stroma; F:catalytic activity	-
GR7D2IN02G8217	GR7D2IN02G8217b	402	2	5	ctcgg	3	200	214	157	399	Y	AGCCATATGACAAACGAGCC	CACAGACACGTTCGACCATT	212	---NA---			0	-
GR7D2IN02G8217	GR7D2IN02G8217a	402	2	6	cgagct	3	132	149	157	399	N	CACCGTCTTTGTGATGATGC	AGCCGAGCCGAGTAGTTGTA	211	---NA---			0	-
GR7D2IN02G822X	GR7D2IN02G822Xb	503	2	3	ttg	5	174	188	3	119	N	TATCCATCGAATCAGCCTCC	ACCGAAACCGTTACAAGTGG	134	transcription factor	4.56084e-05	78.7%	3	P:regulation of gene expression; F:binding;	-
GR7D2IN02G822X	GR7D2IN02G822Xa	503	2	3	ctc	4	14	25	3	119	Y				transcription factor	4.56084e-05	78.7%	3	P:regulation of gene expression; F:binding;	-
GR7D2IN02G82PX	GR7D2IN02G82PXa	373	1	4	aaag	3	262	273	175	372	Y	AGTCATCCATTCATCCCCAA	TTGCTCGAATGTCCTGTCTG	299	---NA---			3	C:nucleus; P:ubiquitin-dependent protein catabolic process; P:multicellular organismal development
GR7D2IN02G83CW	GR7D2IN02G83CWa	369	1	3	aat	4	313	324	140	232	N				---NA---			0	-
GR7D2IN02G84FK	GR7D2IN02G84FKa	177	1	2	ca	6	112	123	74	145	Y	TACAAGCAGCGCCAAGAGTA	TGGGATGTTGAATCTTGCCT	125	---NA---			0	-
GR7D2IN02G89T5	GR7D2IN02G89T5a	148	1	4	ttta	3	89	100	42	146	Y				---NA---			0	-
GR7D2IN02G8C6L	GR7D2IN02G8C6La	472	1	3	atc	4	293	304	65	376	Y				---NA---			0	-
GR7D2IN02G8LKF	GR7D2IN02G8LKFa	368	1	3	ttg	4	172	183	63	368	Y	AAAGGTGGGGTCTTTCGAGT	CATCTGCCTTAATTCCTCCA	284	at3g53700 f4p12_400	2.25952e-24	74.8%	1	C:plastid	-
GR7D2IN02G8O01	GR7D2IN02G8O01a	340	1	2	ag	7	73	86	210	326	N	TGGGGTTAACTCAGTGGGTG	TGGTAGGAAGTGTGCCAACA	275	---NA---			0	-
GR7D2IN02G8PJX	GR7D2IN02G8PJXa	448	1	3	ggt	4	291	302	193	435	Y	GGCGTCGTTTTCGGATAATA	ACGCCTTTCTCCTCTCCTTC	191	At4g13670 [Arabidopsis thaliana]	389.34	6.56667e+13	3	C:plastid envelope; C:chloroplast thylakoid; C:cytoplasmic chromosome	-
[truncated: 1,829 more rows]
